# Supplementary material for: Transcription factor HAT1 is a substrate of SnRK2.3 kinase and negatively regulates ABA synthesis and signaling in Arabidopsis responding to drought
Source: PLoS Genet. 2018 Apr 16;14(4):e1007336. doi: 10.1371/journal.pgen.1007336 (PMC5919683; doi:10.1371/journal.pgen.1007336)
Supplement: S1 Data — (XLSX) [file pgen.1007336.s010.xlsx]

## Sheet: Fig 1A, 1B and Fig S3A, S3B
qPCR	Fig1A, 1B, and Fig S3A, 3B
40 Cycles,94℃ 5min，94℃ 10s，58℃ 10s，72℃ 5min
Repeat1						Repeat2							Repeat3
Target	Sample	Cq1	Cq2	Cq3	Mean Cq		Target	Sample	Cq1	Cq2	Cq3	Mean Cq		Target	Sample	Cq1	Cq2	Cq3	Mean Cq
Actin	Leaf	17.65	17.69	17.7	17.68		Actin	Leaf	19.67	19.74	19.51	19.64		Actin	Leaf	18.03	18.02	18.04	18.03
Actin	Shoot	18.2	18.27	18.1	18.19		Actin	Shoot	20.19	20.04	20.01	20.08		Actin	Shoot	18.29	18.12	18.04	18.15
Actin	Root	18.09	17.94	18.03	18.02		Actin	Root	18.95	18.78	18.97	18.9		Actin	Root	18.74	18.98	18.71	18.81
Actin	Inflorescense	18.02	17.9	17.9	17.94		Actin	Inflorescense	19.95	19.92	20.01	19.96		Actin	Inflorescense	18.64	18.64	18.79	18.69
HAT1	Leaf	21.55	21.79	21.52	21.62		HAT1	Leaf	22.47	22.64	22.6	22.57		HAT1	Leaf	23.04	23.08	23.03	23.05
HAT1	Shoot	21.24	21.29	21.31	21.28		HAT1	Shoot	22.38	22.4	22.48	22.42		HAT1	Shoot	22.69	22.81	22.72	22.74
HAT1	Root	20.08	20.08	20.11	20.09		HAT1	Root	20.21	20.13	20.14	20.16		HAT1	Root	22.25	22.24	22.23	22.24
HAT1	Inflorescense	22.98	22.96	23.06	23		HAT1	Inflorescense	23.74	23.78	23.82	23.78		HAT1	Inflorescense	24.39	24.36	24.42	24.39
Repeat1						Repeat2							Repeat3
Target	Sample	Cq1	Cq2	Cq3	Mean Cq		Target	Sample	Cq1	Cq2	Cq3	Mean Cq		Target	Sample	Cq1	Cq2	Cq3	Mean Cq
Actin	Mock 0h	20.67	20.79	20.88	20.78		Actin	Mock 0h	18.38	18.32	18.32	18.34		Actin	Mock 0h	20.84	20.9	20.72	20.82
Actin	Mock 0.5h	21.03	21.01	21.08	21.04		Actin	Mock 0.5h	18.99	19.03	19.07	19.03		Actin	Mock 0.5h	20.13	20.12	20.23	20.16
Actin	Mock 1h	21.18	21.26	21.1	21.18		Actin	Mock 1h	18.28	18.25	18.31	18.28		Actin	Mock 1h	21.68	21.84	21.76	21.76
Actin	Mock 3h	20.43	20.48	20.38	20.43		Actin	Mock 3h	18.2	18.19	18.09	18.16		Actin	Mock 3h	21.07	21.05	21	21.04
Actin	Mock 6h	20.45	20.58	20.5	20.51		Actin	Mock 6h	17.17	17.24	17.04	17.15		Actin	Mock 6h	20.52	20.59	20.6	20.57
Actin	Mock12h	20.8	20.79	20.93	20.84		Actin	Mock12h	18.06	18.17	18.04	18.09		Actin	Mock12h	20.61	20.6	20.65	20.62
Actin	ABA 0h	20.89	20.82	20.72	20.81		Actin	ABA 0h	21.12	21.01	21.05	21.06		Actin	ABA 0h	19.53	19.58	19.63	19.58
Actin	ABA 0.5h	21.04	21.04	21.07	21.05		Actin	ABA 0.5h	20.85	20.85	20.91	20.87		Actin	ABA 0.5h	19.61	19.6	19.59	19.6
Actin	ABA 1h	21.39	21.38	21.34	21.37		Actin	ABA 1h	21.26	21.12	21.1	21.16		Actin	ABA 1h	20.12	20.28	20.17	20.19
Actin	ABA 3h	21.08	21.04	21	21.04		Actin	ABA 3h	20.62	20.78	20.55	20.65		Actin	ABA 3h	19.42	19.14	19.19	19.25
Actin	ABA 6h	20.68	20.62	20.59	20.63		Actin	ABA 6h	21.68	21.82	21.69	21.73		Actin	ABA 6h	20.38	20.37	20.51	20.42
Actin	ABA 12h	21.24	21.26	21.28	21.26		Actin	ABA 12h	21.02	20.97	20.95	20.98		Actin	ABA 12h	19.58	19.62	19.69	19.63
Actin	Mannitol 0h	21.17	21.15	21.28	21.2		Actin	Mannitol 0h	20.28	20.26	20.24	20.26		Actin	Mannitol 0h	21.04	21.03	21.08	21.05
Actin	Mannitol 0.5h	21.89	21.82	21.81	21.84		Actin	Mannitol 0.5h	20.78	20.81	20.93	20.84		Actin	Mannitol 0.5h	20.84	20.89	20.79	20.84
Actin	Mannitol 1h	22.05	22.09	21.98	22.04		Actin	Mannitol 1h	19.88	19.84	19.83	19.85		Actin	Mannitol 1h	21.16	21.27	21.05	21.16
Actin	Mannitol 3h	21.08	21.01	21	21.03		Actin	Mannitol 3h	20.58	20.62	20.63	20.61		Actin	Mannitol 3h	21.34	21.39	21.53	21.42
Actin	Mannitol 6h	20.9	20.84	21.02	20.92		Actin	Mannitol 6h	21.02	21.08	20.93	21.01		Actin	Mannitol 6h	20.68	20.8	20.74	20.74
Actin	Mannitol 12h	21.24	21.28	21.2	21.24		Actin	Mannitol 12h	20.53	20.54	20.58	20.55		Actin	Mannitol 12h	20.63	20.65	20.76	20.68
HAT1	Mock 0h	23.01	23.12	23.11	23.08		HAT1	Mock 0h	21.64	21.68	21.63	21.65		HAT1	Mock 0h	22.04	22.11	22.03	22.06
HAT1	Mock 0.5h	23.2	23.28	23.27	23.25		HAT1	Mock 0.5h	22.48	22.63	22.48	22.53		HAT1	Mock 0.5h	21.03	21.04	21.2	21.09
HAT1	Mock 1h	23.57	23.48	23.66	23.57		HAT1	Mock 1h	21.64	21.5	21.54	21.56		HAT1	Mock 1h	22.79	22.88	22.82	22.83
HAT1	Mock 3h	22.61	22.68	22.6	22.63		HAT1	Mock 3h	21.47	21.46	21.54	21.49		HAT1	Mock 3h	22.01	22.01	21.83	21.95
HAT1	Mock 6h	22.64	22.55	22.67	22.62		HAT1	Mock 6h	20.68	20.72	20.82	20.74		HAT1	Mock 6h	21.83	21.95	21.89	21.89
HAT1	Mock12h	23.04	23.02	23.09	23.05		HAT1	Mock12h	21.51	21.51	21.69	21.57		HAT1	Mock12h	21.44	21.48	21.46	21.46
HAT2	Mock 0h	21.94	21.9	21.98	21.94		HAT2	Mock 0h	20.04	20.03	19.96	20.01		HAT2	Mock 0h	20.8	20.92	20.86	20.86
HAT2	Mock 0.5h	22.09	22.15	22.15	22.13		HAT2	Mock 0.5h	20.75	20.53	20.73	20.67		HAT2	Mock 0.5h	20.04	20.03	20.02	20.03
HAT2	Mock 1h	22.34	22.24	22.26	22.28		HAT2	Mock 1h	19.83	19.68	19.83	19.78		HAT2	Mock 1h	21.54	21.54	21.48	21.52
HAT2	Mock 3h	21.38	21.29	21.41	21.36		HAT2	Mock 3h	19.66	19.68	19.64	19.66		HAT2	Mock 3h	20.91	21.01	20.93	20.95
HAT2	Mock 6h	21.52	21.39	21.44	21.45		HAT2	Mock 6h	18.54	18.58	18.56	18.56		HAT2	Mock 6h	20.49	20.48	20.41	20.46
HAT2	Mock 12h	21.76	21.78	21.68	21.74		HAT2	Mock 12h	19.6	19.62	19.64	19.62		HAT2	Mock 12h	20.45	20.41	20.4	20.42
HAT3	Mock 0h	24.82	24.8	24.93	24.85		HAT3	Mock 0h	22.29	22.28	22.3	22.29		HAT3	Mock 0h	23.09	23.16	23.17	23.14
HAT3	Mock 0.5h	24.79	24.79	24.88	24.82		HAT3	Mock 0.5h	22.98	22.97	23.02	22.99		HAT3	Mock 0.5h	22.24	22.18	22.27	22.23
HAT3	Mock 1h	25.19	25.2	25.24	25.21		HAT3	Mock 1h	22.05	22.09	22.1	22.08		HAT3	Mock 1h	24.25	24.28	24.25	24.26
HAT3	Mock 3h	24.36	24.36	24.42	24.38		HAT3	Mock 3h	21.85	21.77	21.81	21.81		HAT3	Mock 3h	23.49	23.42	23.38	23.43
HAT3	Mock 6h	24.28	24.24	24.35	24.29		HAT3	Mock 6h	21.13	21.14	21.09	21.12		HAT3	Mock 6h	22.88	22.92	22.93	22.91
HAT3	Mock 12h	25.8	24.95	23.86	24.87		HAT3	Mock 12h	21.72	21.81	21.72	21.75		HAT3	Mock 12h	22.98	22.82	22.93	22.91
HAT1	ABA 0h	23.5	23.54	23.52	23.52		HAT1	ABA 0h	23.84	23.93	23.84	23.87		HAT1	ABA 0h	21.95	21.85	21.9	21.9
HAT1	ABA 0.5h	24.84	24.72	24.78	24.78		HAT1	ABA 0.5h	24.42	24.63	24.54	24.53		HAT1	ABA 0.5h	22.5	22.48	22.4	22.46
HAT1	ABA 1h	26.02	26.12	26.04	26.06		HAT1	ABA 1h	25.5	25.43	25.45	25.46		HAT1	ABA 1h	24.01	23.99	24.24	24.08
HAT1	ABA 3h	24.98	24.98	25.1	25.02		HAT1	ABA 3h	24.61	24.72	24.53	24.62		HAT1	ABA 3h	22.5	22.54	22.49	22.51
HAT1	ABA 6h	24.26	24.29	24.32	24.29		HAT1	ABA 6h	25.43	25.32	25.36	25.37		HAT1	ABA 6h	23.49	23.37	23.31	23.39
HAT1	ABA 12h	24.37	24.32	24.39	24.36		HAT1	ABA 12h	23.94	24.01	23.99	23.98		HAT1	ABA 12h	22.01	22.04	21.98	22.01
HAT2	ABA 0h	22.14	22.12	22.16	22.14		HAT2	ABA 0h	22.76	22.94	22.91	22.87		HAT2	ABA 0h	21.92	22.05	21.94	21.97
HAT2	ABA 0.5h	22.09	22.04	22.14	22.09		HAT2	ABA 0.5h	22.45	22.51	22.51	22.49		HAT2	ABA 0.5h	21.82	21.88	21.85	21.85
HAT2	ABA 1h	22.49	22.4	22.46	22.45		HAT2	ABA 1h	22.6	22.68	22.55	22.61		HAT2	ABA 1h	22.42	22.28	22.35	22.35
HAT2	ABA 3h	22.19	22.13	22.1	22.14		HAT2	ABA 3h	22.04	22.06	22.14	22.08		HAT2	ABA 3h	21.38	21.33	21.4	21.37
HAT2	ABA 6h	22.69	21.68	20.73	21.7		HAT2	ABA 6h	23.25	23.31	23.22	23.26		HAT2	ABA 6h	22.5	22.41	22.5	22.47
HAT2	ABA 12h	22.29	22.34	22.39	22.34		HAT2	ABA 12h	22.39	22.38	22.58	22.45		HAT2	ABA 12h	21.79	21.84	21.8	21.81
HAT3	ABA 0h	24.28	24.12	24.11	24.17		HAT3	ABA 0h	24.53	22.58	26.66	24.59		HAT3	ABA 0h	22.79	22.84	22.89	22.84
HAT3	ABA 0.5h	24.72	24.78	24.69	24.73		HAT3	ABA 0.5h	25.12	25.02	25.07	25.07		HAT3	ABA 0.5h	23.32	23.25	23.27	23.28
HAT3	ABA 1h	26.01	25.92	25.89	25.94		HAT3	ABA 1h	25.79	25.86	25.63	25.76		HAT3	ABA 1h	24.77	24.75	24.64	24.72
HAT3	ABA 3h	25.29	25.3	25.34	25.31		HAT3	ABA 3h	25.14	25.15	25.22	25.17		HAT3	ABA 3h	23.32	23.2	23.17	23.23
HAT3	ABA 6h	24.39	24.42	24.42	24.41		HAT3	ABA 6h	25.82	25.79	25.82	25.81		HAT3	ABA 6h	24.31	24.28	24.31	24.3
HAT3	ABA 12h	24.83	24.71	24.74	24.76		HAT3	ABA 12h	24.64	24.58	24.52	24.58		HAT3	ABA 12h	22.91	22.84	22.83	22.86
HAT1	Mannitol 0h	23.78	23.82	23.86	23.82		HAT1	Mannitol 0h	22.67	22.6	22.65	22.64		HAT1	Mannitol 0h	23.11	23.12	23.13	23.12
HAT1	Mannitol 0.5h	25.48	25.41	25.46	25.45		HAT1	Mannitol 0.5h	24.05	24.04	24.09	24.06		HAT1	Mannitol 0.5h	23.68	23.62	23.74	23.68
HAT1	Mannitol 1h	25.81	25.82	26.82	26.15		HAT1	Mannitol 1h	23.45	23.39	23.39	23.41		HAT1	Mannitol 1h	24.52	24.58	24.46	24.52
HAT1	Mannitol 3h	25.74	26.65	24.65	25.68		HAT1	Mannitol 3h	24.62	24.7	24.6	24.64		HAT1	Mannitol 3h	25.49	25.42	25.5	25.47
HAT1	Mannitol 6h	24.79	24.88	24.76	24.81		HAT1	Mannitol 6h	24.34	24.39	24.5	24.41		HAT1	Mannitol 6h	23.81	23.76	23.8	23.79
HAT1	Mannitol 12h	24.25	24.19	24.28	24.24		HAT1	Mannitol 12h	23.27	23.31	23.26	23.28		HAT1	Mannitol 12h	22.9	22.86	23	22.92
HAT2	Mannitol 0h	22.65	22.62	22.65	22.64		HAT2	Mannitol 0h	21.95	21.87	22	21.94		HAT2	Mannitol 0h	22.61	22.68	22.66	22.65
HAT2	Mannitol 0.5h	23.06	23.06	23.12	23.08		HAT2	Mannitol 0.5h	22.42	22.46	22.38	22.42		HAT2	Mannitol 0.5h	22.27	22.32	22.22	22.27
HAT2	Mannitol 1h	23.3	23.43	23.32	23.35		HAT2	Mannitol 1h	21.28	21.23	21.33	21.28		HAT2	Mannitol 1h	22.57	22.49	22.62	22.56
HAT2	Mannitol 3h	22.32	22.4	22.3	22.34		HAT2	Mannitol 3h	22.04	22.03	22.02	22.03		HAT2	Mannitol 3h	22.83	22.84	22.79	22.82
HAT2	Mannitol 6h	22.24	22.22	22.29	22.25		HAT2	Mannitol 6h	22.47	22.41	22.59	22.49		HAT2	Mannitol 6h	22.15	22.18	22.18	22.17
HAT2	Mannitol 12h	22.56	22.52	22.48	22.52		HAT2	Mannitol 12h	22.17	22.05	22.05	22.09		HAT2	Mannitol 12h	22.05	22.06	22.1	22.07
HAT3	Mannitol 0h	25.01	24.82	24.87	24.9		HAT3	Mannitol 0h	23.42	23.58	23.41	23.47		HAT3	Mannitol 0h	24.04	24.09	24.05	24.06
HAT3	Mannitol 0.5h	25.78	25.7	25.71	25.73		HAT3	Mannitol 0.5h	24.32	24.35	24.47	24.38		HAT3	Mannitol 0.5h	24.11	24.18	24.07	24.12
HAT3	Mannitol 1h	26.59	26.53	26.44	26.52		HAT3	Mannitol 1h	23.74	23.79	23.81	23.78		HAT3	Mannitol 1h	25.14	25.2	25.2	25.18
HAT3	Mannitol 3h	25.93	25.94	25.92	25.93		HAT3	Mannitol 3h	24.83	24.91	24.96	24.9		HAT3	Mannitol 3h	25.38	25.31	25.33	25.34
HAT3	Mannitol 6h	25.21	25.27	25.36	25.28		HAT3	Mannitol 6h	24.73	24.68	24.66	24.69		HAT3	Mannitol 6h	23.47	24.21	25.28	24.32
HAT3	Mannitol 12h	25.11	25.16	25.18	25.15		HAT3	Mannitol 12h	23.91	23.84	23.92	23.89		HAT3	Mannitol 12h	24.01	24.03	23.99	24.01

## Sheet: Fig1D-F 
1/2 MS grow 4 days and transfer
	1/2 MS Primary root length (cm)
Repeat 1
	Col-0		HAT1OX#11		HAT1OX#13		hat1		hat1hat3
	6.052	5.762	5.414	5.724	5.647	5.825	5.935	5.578	5.983	5.905
	5.691	5.89	5.768	6.197	5.515	5.552	5.806	5.693	5.864	5.632
	5.981	6.091	5.915	5.993	5.721	6.075	5.462	5.903	5.772	5.724
	5.232	6.082	5.648	5.712	5.838	5.925	6.094	6.121	5.846	5.632
	5.74	5.82	5.202	5.875	5.496	5.972	5.939	5.832	5.967	6.105
	6.081	5.328	5.647	5.709	5.027	5.103	5.929	5.987	5.927	5.896
Repeat 2
	5.632	6.014	5.484	5.592	5.469	6.094	6.028	6.199	5.817	5.435
	5.722	5.348	5.976	5.303	5.976	5.113	5.937	5.849	5.875	6.584
	6.345	5.828	5.679	6.506	5.993	5.782	6.264	6.136	5.684	5.746
	5.885	5.968	5.942	6.113	5.953	5.84	5.981	5.882	5.93	5.234
	6.277	5.984	5.864	5.635	5.749	5.624	5.338	5.995	5.998	5.638
	5.854	5.931	6.099	5.992	5.673	5.917	6.019	6.231	5.718	5.972
Repeat 3
	5.968	5.433	6.034	5.763	5.938	5.938	5.882	5.92	6.003	6.163
	5.939	6.051	5.663	5.237	6.045	5.926	5.761	5.832	5.707	6.037
	6.053	6.048	5.864	5.875	5.149	5.725	5.915	5.489	5.846	5.735
	5.826	5.934	5.962	5.844	5.837	5.971	5.902	6.183	5.539	5.693
	5.854	5.879	5.928	5.923	5.882	5.697	5.772	5.995	5.993	5.915
	6.194	5.739	5.654	5.998	5.699	5.995	5.691	6.029	5.827	5.947
Fig.1D	10 μM ABA (cm)
Repeat 1	Col-0		HAT1OX#11		HAT1OX#13		hat1		hat1hat3
	2.418	3.376	4.458	4.281	4.378	4.675	3.063	3.229	2.043	2.161
	3.434	3.276	4.418	4.182	4.295	4.531	3.192	3.161	2.271	1.931
	2.885	3.474	4.388	4.681	4.626	4.601	3.094	3.419	2.062	1.706
	2.883	3.014	4.559	4.212	3.998	4.528	2.718	2.91	1.064	1.83
	2.872	3.234	4.702	4.673	4.558	4.392	2.984	2.874	2.414	1.949
	3.081	2.639	4.297	4.319	4.729	4.219	2.881	3.124	1.744	1.816
	3.58	2.767	4.672	4.791	4.322	4.359	3.172	3.318	2.069	1.51
Repeat 2	3.592	3.284	4.527	4.685	4.221	4.291	3.229	3.327	1.932	1.574
	3.042	3.075	4.682	4.282	4.374	4.638	3.328	2.572	2.019	1.694
	2.871	2.869	4.018	3.757	4.527	4.253	3.557	2.894	1.629	1.982
	3.372	3.571	4.791	4.517	4.554	4.553	3.042	3.284	1.494	1.887
	2.918	3.172	4.304	4.359	4.896	4.794	3.182	2.93O	2.017	1.785
	3.274	3.064	3.91	4.192	4.768	4.402	3.152	2.718	1.748	1.679
	2.994	2.969	4.618	4.385	3.883	4.239	3.194	2.547	1.846	1.902
Repeat 3	2.748	3.489	4.239	3.974	4.392	4.164	3.034	3.527	2.195	1.893
	3.191	3.362	4.049	4.782	4.932	4.648	3.189	2.712	1.758	2.053
	2.92	2.517	4.691	4.615	4.773	4.875	2.815	3.119	1.957	1.857
	3.294	3.594	4.472	4.598	4.558	4.754	3.404	3.013	1.575	1.975
	3.319	2.391	4.175	4.831	4.82	4.335	2.672	3.065	1.532	1.637
	3.115	3.026	4.391	4.663	4.605	4.567	3.291	2.572	1.958	1.395
Fig.1E	200mM mannitol (cm)
	Col-0		HAT1OX#11		HAT1OX#13		hat1		hat1hat3
Repeat 1	2.205	2.536	1.747	1.655	1.765	1.705	2.526	2.573	3.517	3.197
	3.098	2.579	1.706	1.841	2.051	1.51	2.644	2.537	3.345	3.228
	2.806	2.499	1.666	1.667	1.643	1.534	2.85	2.433	3.018	3.529
	2.286	2.792	2.065	1.85	1.899	1.464	2.917	2.698	3.56	3.691
	2.552	2.64	1.621	2.14	1.852	1.323	2.602	2.344	3.212	3.407
	2.657	2.502	2.181	1.894	1.956	1.786	2.515	2.407	3.569	3.302
Repeat 2	2.192	2.581	1.642	1.682	1.656	2.025	2.13	2.707	4.091	3.899
	3.018	2.186	2.063	1.753	1.728	1.856	2.285	2.234	3.76	3.238
	2.62	2.285	1.759	1.676	1.714	1.334	2.527	2.075	3.81	3.804
	2.614	2.726	2.24	1.767	1.871	1.614	2.723	2.447	3.934	3.984
	2.583	2.69	1.654	1.646	1.645	1.595	2.398	2.333	3.738	4.049
	2.501	2.374	1.617	1.656	1.862	1.81	2.248	2.439	3.392	3.029
Repeat 3	2.327	2.167	1.879	1.894	1.809	1.505	2.196	2.874	3.11	3.021
	2.24	2.366	1.912	1.596	1.731	1.713	2.238	2.241	3.87	3.95
	2.233	2.425	1.768	1.627	1.498	1.606	2.578	2.765	3.542	4.127
	2.188	2.445	1.499	1.672	1.675	1.716	2.256	2.434	3.496	3.933
	2.968	2.393	1.716	1.556	1.68	1.9	2.408	2.171	3.88	3.002
	2.119	2.679	1.704	2.205	1.771	1.351	2.656	2.048	3.318	3.319
Fig.1F	Weight of 30-seedlings (mg)
1/2MS	Col-0	HAT1OX#11	HAT1OX#13	hat1	hat1hat3
Repeat1	170.9	159.2	171.5	170.3	162
Repeat2	154.4	148.8	156.6	158.1	171.9
Repeat3	161.3	165.4	154.3	174.7	185.1
200mM Mannitol
Repeat1	104.5	80.5	76.6	114.7	146.6
Repeat2	112.7	74.5	70.7	100.6	139.3
Repeat3	101.2	72.3	74.9	107.5	130.1

## Sheet: Fig 2B,2D,2F and 2G 
Fig 2B Stomatal aperture (μm )											Fig 2D Quantification of H2O2 levels in guard cells using Image J
											H2DCFDA fluorescence intensity(Pixel intensity)
	CK					ABA						CK					ABA
	Col-0	HAT1OX#11	HAT1OX#13	hat1	hat1hat3	Col-0	HAT1OX#11	HAT1OX#13	hat1	hat1hat3		Col-0	HAT1OX#11	HAT1OX#13	hat1	hat1hat3	Col-0	HAT1OX#11	HAT1OX#13	hat1	hat1hat3
Repeat1	5.875	6.024	5.745	5.801	5.306	2.89	4.946	4.5	4.029	1.667	Repeat1	84.084	73.805	73.501	58.066	84.377	161.033	105.118	98.546	156.32	203.548
	5.426	5	5.402	5.566	5.471	2.923	4.642	4.734	3.408	1.251		57.4	50.664	67.3	62.112	60.264	147.566	91.726	107.376	160.079	212.539
	6.263	5.326	5.665	5.862	5.139	3.528	4.364	5	3.606	1.643		62.35	65.52	63.231	65.077	55.638	113.361	89.867	92.154	132.239	208.166
	5.467	4.839	5.985	5.606	6.106	3.61	4.727	4.822	3.031	1.764		68.403	85.003	65.752	64.616	77.364	149.574	118.899	114.809	134.461	232.748
	5.075	5.735	5.132	5.871	5.016	3.5	4.211	4.5	2.717	1.313		77.854	57.497	70.133	73.171	55.534	158.638	99.035	100.316	169.632	184.418
	5.439	5.433	5.102	5.826	5.192	3.652	4.576	5.139	3.621	1.145		74.588	63.75	61.083	60.5	59.648	152.64	85.576	106.608	169.48	208.804
	5.551	5.389	5.255	6.394	5.139	3.717	4.433	4.566	3.021	1.727		67.788	59.918	58.373	70.01	81.926	143.006	114.195	98.728	170.786	212.489
	6.313	5.642	5.859	5.548	5.178	3.29	4.185	4.762	3.083	1.313		64.327	68.557	64.357	67.679	58.01	160.793	82.614	115.349	167.132	216.238
	5.274	5.537	5.511	6.159	5.905	3.61	4.852	3.946	3.299	1.801		73.791	66.706	85.752	56.495	72.002	142.024	103.347	122.279	170.797	198.878
	6.121	5.376	5.685	6.082	5.986	3.385	4.801	4.511	3.025	1.667		59.359	71.021	55.777	63.083	53.125	168.522	114.345	116.644	150.767	200.907
	5.738	4.98	5.925	5.517	5.542	3.408	4.103	4.403	3.252	2.172		79.127	72.548	69.197	81.607	65.903	169.43	93.945	98.641	182.143	217.566
	5.079	5.353	5.208	5.701	6.193	3.317	4.566	4.959	3.29	2.283		62.236	53.447	59.611	62.808	65.762	152.991	104.988	109.462	147.661	189.809
	5.34	5.672	6.088	6.416	4.905	3.61	4.265	5.101	3.042	1.654		53.131	59.651	60.742	59.422	52.346	180.441	98.479	104.52	174.452	210.174
	5.217	5.837	5.827	5.81	5.266	2.948	4.433	4.632	3.61	2.073		80.19	57.453	53.909	63.735	76.046	142.792	110.02	88.6	168.885	237.687
	5.311	5.911	5.81	6.159	5.529	3.701	4.28	3.671	2.743	1.813		66.334	51.571	63.01	58.391	63.096	190.052	119.376	91.46	189.19	206.551
	5.446	4.982	5.616	5.265	5.649	3	4.708	4.727	3.021	1.643		49.897	60.786	78.103	62.439	71.274	158.577	107.922	82.389	148.989	196.463
	5.436	5.827	5.5	5.844	5.715	3.22	4.795	4.778	3.701	1.59		56.117	84.432	66.994	84.167	54.081	176.125	106.954	98.829	134.812	233.198
	5.329	5.601	5.81	5.559	5.435	3.385	5.165	5.042	3.042	1.606		56.915	56.142	59.01	81.321	60.691	157.485	94.557	113.525	137.752	232.139
	6.088	5.643	6.117	5.418	5.415	3.024	4.282	4.566	2.701	1.62		51.036	54.214	65.067	59.751	64.961	154.461	107.502	107.332	122.292	251.157
	5.426	6.058	5.801	5.906	5.746	3.5	5.144	4.382	3.123	2.192		58.618	50.057	64.954	69.142	54.101	138.347	110.957	95.706	184.843	219.221
	5.248	5.757	5.852	5.566	5.512	3.315	3.964	4.483	3.331	1.722		59.411	76.672	51.954	74.976	62.346	181.269	92.7	114.204	128.543	195.356
	5.717	5.696	5.684	6.062	5.732	3.385	5.103	4.631	3.52	1.257		67.019	61.235	69.834	60.506	65.319	148.959	91.505	92.008	158.621	188.033
	5.019	5.619	5.846	5.078	5.716	3.243	4.52	4.671	3.701	1.569		84.246	72.088	59.605	57.346	51.326	142.506	107.227	92.933	165.717	221.758
	6.137	4.788	5.879	5.632	5.139	3.717	4.365	4.325	3.243	1.536		64.245	78.077	58.543	70.582	64.346	172.665	106.191	104.443	162.217	188.762
	5.577	5.633	5.519	5.457	5.22	3.043	3.801	4	3.59	2.041		54.447	68.642	59.295	84.355	58.678	170.331	88.164	85.86	139.745	172.948
	5.341	5.813	5.819	5.559	5.649	3.657	4.071	4.159	2.815	1.73		56.354	81.546	61.471	54.319	86.452	132.81	89.599	90.252	140.472	181.57
	6.577	6.026	5	5.267	5.318	3.099	3.964	4.471	3.201	2.354		55.728	61.803	57.985	81.763	61.899	153.672	89.52	106.086	149.456	195.247
	5.984	6.041	6.018	6.321	5.631	3.113	4.519	4.318	2.924	1.64		66.395	53.375	54.807	61.192	66.792	177.96	91.222	106.7	137.879	196.945
	5.751	5.906	5.944	5.159	5.5	3.61	4.403	4.106	3.523	1.5		72.358	59.166	64.25	82.741	78.73	111.269	92.684	93.962	132.503	183.716
	5.483	6.143	5.643	5.835	5.248	3.025	4.616	4.649	3.301	2.288		81.442	62.575	54.423	80.18	54.514	176.375	94.633	99.696	148.325	186.86
	5.926	5.807	5.897	5.643	5.823	3.148	4.403	4.701	3.408	2.142		64.725	67.436	64.057	71.306	83.24	121.202	102.109	100.809	165.339	186.903
	4.751	5.772	5.271	5.709	5.057	3.528	4.906	4.519	3.5	1.712		54.348	64.016	51.48	82.804	78.001	133.643	88.789	110.093	168.263	202.061
	6.07	5.693	5.835	5.194	6.014	2.9	4	4.35	3.099	2.042		67.767	57.447	66.184	53.811	59.162	136.396	100.698	94.212	180.93	197.59
	6.039	5.92	5.706	5.006	5.512	3.152	4.403	3.971	3.025	1.608		62.576	63.73	62.772	65.448	61.214	134.781	94.142	100.043	140.178	197.48
	5.748	5.91	5.382	5.515	5.246	2.943	4.28	4.264	3.231	1.535	Repeat2	78.756	60.934	52.727	60.715	54.362	166.71	94.965	91.956	142.829	213.447
	5.084	6.311	5.039	5.428	5.944	3.223	4.801	4.718	3.61	1.139		67.806	65.548	57.809	75.118	61.772	155.806	115.393	98.958	148.948	185.941
	5.382	5.823	4.74	5.364	5.948	3.002	4.362	4	3.317	2.171		73.244	70.691	77.395	76.676	74.515	182.868	94.018	122.196	150.068	215.658
Repeat2	5.327	5.688	5.905	5.602	6.102	2.943	3.9	4.403	3.031	2.1		79.125	57.432	53.929	63.043	60.468	194.088	95.675	82.895	153.629	200.42
	5.106	5.788	5.83	4.81	5.055	3	5.185	4.671	3.101	2.142		67.408	86.036	49.099	64.31	66.735	141.481	93.749	99.753	144.901	193.204
	5.287	6.231	5.986	5.515	5.276	3.015	4.403	4.325	3.21	1.5		51.329	64.844	53.239	67.133	74.172	180.771	81.627	102.046	179.719	214.696
	5.837	5.582	5.726	5.062	5.732	3.103	4.808	4.382	3.131	1.469		72.336	94.033	54.831	59.967	69.106	146.641	93.8	95.141	172.311	183.421
	6.373	5.544	6.033	5.341	5.762	3.257	4.632	4.159	3.243	1.608		68.498	82.511	58.223	60.751	64.001	146.894	93.995	92.076	131.214	193.924
	5.281	5.869	5.34	5.86	5.502	2.95	4.406	4.536	3.528	2.39		81.131	62.894	62.278	62.918	69.696	147.822	99.819	84.712	155.802	196.464
	5.5	5.613	5.924	4.921	5.902	3.22	4.211	5.185	3.025	1.243		55.687	81.305	51.535	60.963	63.702	140.717	85.34	92.947	148.005	189.304
	6	5.784	5.894	5.81	5.508	3.103	4.5	4.519	2.701	2.172		40.638	68.052	57.098	59.356	75.767	150.802	101.881	92.445	163.975	181.906
	4.98	5.797	6.556	6.014	5.449	3.021	4.342	4.211	2.717	1.905		82.614	57.418	59.78	72.424	66.19	154.352	99.521	105.608	137.581	232.295
	5.485	4.726	5.544	4.778	5.77	3.148	4.418	4.28	3.543	2.041		51.572	61.376	55.969	72.814	62.214	159.888	116.301	93.529	162.47	254.634
	5.382	5.835	5.826	5.062	5.559	2.924	4.616	4.727	3.148	1.508		86.537	82.282	76.404	57.914	68.993	140.7	99.922	92.676	158.314	212.878
	5.062	6.165	5.517	6.018	5.746	3.213	4.727	4.159	3.22	1.394		79.719	55.909	79.419	61.561	61.288	174.935	96.96	79.246	152.007	223.303
	5.322	5.406	5.649	5.28	6.179	3.021	4.406	4.28	3.59	1.095		56.565	53.25	51.351	69.834	74.951	173.415	97.994	94.159	162.545	197.501
	5.483	5.806	5.717	5.559	5.112	3	4.403	4.671	3.532	1.5		51.066	79.606	76.094	77.005	87.429	168.92	104.977	100.933	152.403	204.573
	5.114	5.406	5.5	5.544	5.045	3.22	4.5	4.433	3.101	1.646		62.397	66.131	60.208	68.445	82.221	174.777	91.549	91.216	157.555	228.63
	6.391	5.683	5.759	5.959	6.012	3.19	4.9	4.516	3.025	2.095		56.39	53.375	64.43	64.421	54.922	123.398	84.157	90.434	142.007	203.42
	5.561	5.644	5.612	5.285	5.899	3.321	4.28	4.342	3.025	1.606		58.976	63.885	78.198	70.983	63.179	120.123	99.393	95.112	169.621	186.459
	5.73	5.231	5.632	5.82	5.513	2.953	4.021	4.265	3.315	1.528		57.295	53.46	63.741	65.242	59.514	157.873	97.568	96.809	138.409	210.027
	5.561	5.795	6.014	4.961	5.552	3.05	4.301	4.265	3.243	1.579		57.929	71.575	79.872	60.729	68.307	128.606	108.001	91.315	156.005	197.561
	6.28	4.863	5.192	5.412	6.2	3.408	4.471	4.976	4.021	1.464		55.54	50.077	73.398	76.54	78.98	128.433	97.752	118.986	147.162	238.434
	6.04	5.824	5.712	6.063	6.124	3.59	4.521	4.5	3.472	2.15		64.756	70.602	62.83	58.064	61.216	168.548	90.925	109.356	151.437	241.522
	5.353	6.063	5.139	5.101	5.704	3.224	4.566	5.03	3.61	1.96		52.236	67.177	77.982	60.319	64.477	159.523	93.571	99.817	167.583	219.435
	5.758	5.353	5.158	5.645	5.617	3.021	4.325	4.468	3.492	1.877		83.971	62.135	72.934	61.28	71.814	151.288	97.238	77.392	193.204	191.156
	5.163	5.924	6.028	5.638	5.53	3.038	4.475	4.829	3.852	1.632		63.512	55.98	67.437	70.193	66.284	132.155	90.972	87.365	185.181	208.247
	5.472	5.094	5.732	6.024	4.972	2.547	5.028	4.385	3.627	1.528		85.903	67.738	64.094	66.284	69.059	168.392	82.194	98.482	185.386	243.194
	6.098	5.485	5.823	5.927	4.837	3.627	3.985	5.038	3.047	1.463		72.094	62.064	58.548	58.109	80.195	130.095	95.295	86.476	192.175	234.192
	5.5	6.193	5.902	5.382	5.628	3.074	4.275	4.938	3.009	1.99		52.3	66.264	56.924	52.049	72.91	174.292	100.204	84.758	173.009	214.048
	5.46	5.654	5.092	5.902	5.193	3.472	5.205	4.686	2.84	2.049		53.274	58.648	51.095	55.984	71.258	164.827	95.973	93.673	174.285	221.749
	5.821	5.902	4.985	6.105	5.275	3.094	4.738	5.153	2.79	2.284		54.982	52.085	59.38	52.194	58.195	155.084	88.495	104.375	159.038	200.947
	5.294	5.365	5.189	6.284	6.03	3.526	4.627	4.326	2.938	1.563		50.093	70.005	68.392	68.904	52.485	183.485	82.395	113.275	182.305	195.046
	4.985	6.056	5.834	5.54	5.281	3.2	4.604	4.627	3.275	1.472	Repeat3	64.382	64.385	80.007	78.194	54.535	190.174	88.038	107.486	162.399	224.966
	5.92	6.038	5.583	5.725	5.275	3.538	4.927	4.185	3.864	1.664		72.93	58.275	74.029	72.84	66.835	148.093	92.647	98.384	180.058	182.395
	6.283	5.029	5.738	5.275	5.639	3.95	3.856	3.788	3.538	2.049		45.285	55.095	68.295	67.984	68.195	174.985	83.495	84.385	172.364	199.382
	5.375	5.806	5.839	6.382	5.216	3.103	4.503	3.985	4.001	1.672		39.038	56.187	85.035	68.039	70.396	165.22	98.285	88.395	168.294	208.469
Repeat3	5.472	5.462	6.094	5.927	5.628	3.192	4.365	4.674	2.984	1.554		90.039	59.285	62.395	62.195	78.958	166.384	102.385	92.174	155.046	232.839
	5.475	5.432	5.473	5.184	5.673	3.628	5.085	3.765	3.432	1.637		56.384	62.904	66.186	58.395	65.296	139.748	77.894	76.18	184.294	214.294
	5.583	6.184	5.362	5.842	5.926	2.764	4.728	3.528	2.784	1.438		59.003	65.921	69.057	72.184	59.109	164.085	89.057	98.283	182.275	235.064
	6.194	6.019	5.53	5.268	5.505	2.98	4.975	4.985	3.009	2.004		54	67.082	66.09	58.009	55.195	158.978	79.758	106.96	168.267	251.946
	5.285	6.002	5.3	5.482	5.793	3.74	4.75	4.839	3.647	2.018		68.938	60.215	61.295	70.284	58.396	198.204	98.859	94.395	159.295	268.726
	6.003	5.54	5.28	5.552	5.689	3.37	5.295	5.293	3.928	2.184		72.384	72.395	52.59	62.094	51.004	160.092	129.005	82.367	142.94	243.475
	5.382	5.6	5.094	5.281	5.785	3.836	4.752	4.688	2.758	1.554		92.462	80.165	70.265	67.83	70.94	177.48	95.382	89.385	192.384	205.285
	5.638	5.864	5.847	5.093	6.22	3.25	4.085	4.865	3.052	1.738		68.395	74.185	78.039	72.849	80.39	154.205	104.749	89.004	178.295	206.466
	5.583	5.538	5.859	6.328	6.139	3.48	3.564	4.385	3.274	1.885		82.094	78.284	78.154	80.684	55.396	185.294	109.483	93.205	199.208	242.562
	5.389	6.039	5.738	6.029	5.558	3.82	3.853	3.526	3.564	1.385		88.764	71.046	69.274	77.328	59.306	164.028	98.285	74.593	162.285	265.958
	4.95	5.605	5.902	5.078	5.6	2.545	4.075	4.094	3.849	1.002		89.285	69.364	62.185	58.942	73.496	164.194	99.275	89.058	189.204	216.284
	6.035	4.832	6.285	5.182	5.429	3.095	3.645	3.835	3.058	1.482		57.385	64.195	58.28	67.826	63.583	174.295	90.2	83.593	169.274	195.468
	6.384	5.654	5.839	5.683	5.773	3.043	3.801	4.095	2.958	1.354		68.395	55.094	68.94	53.853	65.195	177.275	98.294	99.385	162.173	244.764
	6.158	5.724	5.038	5.928	5.612	2.758	4.753	4.274	3.185	1.294		80.453	58.185	76.583	58.281	58.295	195.027	94.925	92.058	185.394	209.687
	5.926	6.038	4.84	5.783	5.092	3.562	3.558	3.859	3.294	1.883		67.385	52.572	58.958	51.093	59.194	162.385	106.354	98.758	174.089	182.648
	5.47	6.193	4.938	6.028	6.18	3.184	4.095	4.859	2.859	1.049		73.263	52.99	52.375	63.935	72.495	175.295	119.052	83.753	153.284	195.385
	5.17	5.482	5.094	5.527	6.252	3.092	4.956	4.956	3.4	2.014		68.954	54.039	74.095	52.093	63.195	160.26	95.285	106.385	148.994	239.194
	5.838	6.039	5.739	5.182	5.493	3.058	4.275	4.563	3.432	2.175		78.283	60.094	80.903	59.385	80.285	174.572	106.477	103.482	167.372	220.489
	5.826	5.284	5.435	5.395	5.486	3.542	5.2	4.993	3.563	2.39		76.904	62.495	81	72.009	77.495	175.395	111.053	99.204	178.946	208.174
	4.972	5.127	5.27	5.263	5.372	3.265	4.585	4.385	3.254	1.557		58.764	64.285	53.09	78.195	65.939	149.958	96.093	94.349	160.292	220.394
	5.083	6.593	5.9	5.748	5.186	2.908	4.7	5.009	3.005	2.465		59.295	60.009	53.295	58.953	68.293	185.285	95.386	103.295	152.184	228.746
	6.039	5.84	6.098	5.28	6.182	3.904	4.403	5.039	3.025	1.994		53.081	80.104	59.305	68.285	72.048	155.395	100.65	109.485	146.946	216.472
	5.472	4.84	6.102	5.482	4.59	2.948	4.573	4.835	2.957	1.902		55.35	52.195	65.386	72.175	52.39	165.284	93.296	94.182	148.748	204.184
	5.82	5.85	5.073	5.375	5.821	3.003	4.803	3.826	3.746	1.048		59.054	68.295	66.185	74.285	59.105	175.205	104.359	98.687	179.475	198.294
	4.92	5.706	5.463	6.009	5.924	3.654	4.53	3.992	3.285	1.285		67.093	63.593	72.082	56.738	62.175	138.992	105.285	88.365	162.582	218.748
	5.932	6.294	5.355	5.662	5.095	2.745	4.755	4.005	3.185	2.28		62.376	73.958	70.83	70.883	77.546	179.029	88.386	90.465	174.284	224.093
	5.724	6.082	5.174	4.893	5.362	2.658	5.095	4.637	3.048	2.052		58.836	80.105	78.932	62.947	72.012	163.292	114.327	84.839	142.984	199.874
	4.984	5.378	6.278	5.093	5.926	3.295	4.785	4.837	3.185	2.294		72.014	58.295	68.224	80.295	55.254	174.482	96.647	87.473	177.088	234.759
	5.582	6.039	5.032	4.857	6.194	3.029	4.736	4.996	3.294	2.364		70.003	52.953	58.185	68.185	66.292	186.274	123.849	89.093	155.293	236.038
	6.039	5.643	6.038	5.673	4.689	3.546	4.632	5.002	3.462	1.275		66.175	65.3	55.284	62.859	58.864	174.537	98.355	96.193	169.204	254.957
	5.284	6.048	5.785	5.74	4.53	2.857	4.57	4.647	3.009	1.648
	6	5.728	5.909	4.921	5.759	3.191	4.355	4.937	2.937	2.184
	6	5.784	5.374	6.039	5.384	3.285	4.739	4.375	2.984	1.957
	4.98	5.375	6.218	5.485	5.935	3.562	4.903	4.738	3.672	1.827
	5.918	6.469	5.354	4.778	6.014	3.057	4.42	4.859	3.275	1.275
	5.628	5.294	5.464	5.783	5.048	2.984	4.182	4.085	3.172	1.637
	5.183	5.018	5.373	6.184	5.843	3.185	4.824	4.758	3.229	1.478

## Sheet: Fig3B, 3D and 3E
	Fig 3B Water loss
The aerial parts were detached from 5-8 plants and placed in conditions of 40% relative humidity （24℃）. The fresh weight of detached leaves were measured at the indicated time-points.
	Fresh weight(g)	Col-0			HAT1OX#11			HAT1OX#13			hat1			hat1hat3
		Repeat1	Repeat2	Repeat3	Repeat1	Repeat2	Repeat3	Repeat1	Repeat2	Repeat3	Repeat1	Repeat2	Repeat3	Repeat1	Repeat2	Repeat3
	0h	1.0253	1.1062	1.0371	1.1214	1.0483	1.0274	1.0519	1.1273	1.0738	1.0738	1.0932	1.0893	1.0324	1.1203	1.0954
	1h	0.7825	0.8617	0.8355	0.6974	0.6978	0.7234	0.7002	0.6941	0.7029	0.8389	0.8862	0.8728	0.8669	0.9482	0.8815
	2h	0.669	0.6709	0.7389	0.4893	0.492	0.5265	0.5989	0.5788	0.5853	0.7093	0.8288	0.7702	0.7583	0.8553	0.8134
	3h	0.5762	0.6055	0.6185	0.4443	0.4301	0.3659	0.5158	0.4965	0.3914	0.6778	0.6902	0.6402	0.6702	0.7534	0.7267
	4h	0.491	0.5526	0.4841	0.3632	0.3214	0.3657	0.4277	0.4021	0.3516	0.5423	0.5554	0.5902	0.6109	0.6898	0.631
	5h	0.4273	0.4107	0.4524	0.2977	0.2654	0.2829	0.3716	0.3354	0.3399	0.5041	0.4353	0.4576	0.5651	0.5765	0.5887
	6h	0.3749	0.3806	0.4087	0.2675	0.2183	0.2447	0.3242	0.28	0.2961	0.4712	0.4086	0.3858	0.5253	0.5565	0.5175
	7h	0.3108	0.3813	0.371	0.2402	0.1534	0.2101	0.2802	0.2094	0.2648	0.3983	0.4129	0.3426	0.51	0.5326	0.4846
	Water loss（%）
	0h	0	0	0	0	0	0	0	0	0	0	0	0	0	0	0
	1h	23.6777	22.1064	19.4364	37.8139	33.438	29.5871	33.438	38.4299	34.541	22.672	18.9325	19.8721	16.0264	15.3637	19.5264
	2h	34.7533	39.3472	28.7572	56.3693	53.0665	48.7559	43.0665	48.6546	45.493	35.1742	24.1823	29.294	26.5514	23.6515	25.747
	3h	43.8055	45.2589	40.3589	60.3767	58.9681	64.3855	50.9681	55.9538	63.5454	38.213	36.867	41.2321	35.0786	32.75	33.6564
	4h	52.1122	50.0483	53.3183	67.6145	69.3407	64.4026	59.3407	64.3266	67.254	51.294	49.193	45.8211	40.824	38.4239	42.395
	5h	58.3245	62.8755	56.3755	73.449	74.6782	72.4652	64.6782	70.248	68.3452	54.9812	60.182	57.9921	45.2604	48.54	46.254
	6h	63.4363	65.593	60.593	76.1448	79.1784	76.1788	69.1784	75.1575	72.424	58.1568	62.6271	64.5825	49.1192	50.328	52.76
	7h	69.6841	65.5299	64.2299	78.582	85.3647	79.5504	73.3647	81.4233	75.342	65.1923	62.2274	68.5527	50.5997	52.457	55.757
	Fig 3D Soil water content	Weight of soil and pots (g)
			Repeat 1	Repeat 2	Repeat 3	Repeat 4	Repeat 5	Repeat 6	Repeat 7	Repeat 8	Repeat 9
	2.2 g water/g dry soil	2018.12.24	92	92	92	92	92	92	92	92	92
		2018.12.25	92	92	92	92	92	92	92	92	92
		2018.12.26	92	92	92	92	92	92	92	92	92
		2018.12.27	92	92	92	92	92	92	92	92	92
		2018.12.28	92	92	92	92	92	92	92	92	92
		2018.12.29	92	92	92	92	92	92	92	92	92
		2018.12.30	92	92	92	92	92	92	92	92	92
		2018.12.31	92	92	92	92	92	92	92	92	92
		2018.1.1	92	92	92	92	92	92	92	92	92
		2018.1.2	92	92	92	92	92	92	92	92	92
	Progressive Water loss	2018.1.3	85.438	85.37	85.702	85.664	85.254	85.486	84.894	85.014	84.844
		2018.1.4	78.698	79.144	79.512	79.008	78.894	79.138	78.76	79.084	78.11
		2018.1.5	73.146	73.51	73.142	73.538	73.11	73.82	72.966	73.086	72.884
		2018.1.6	69.27	69.36	69.73	70	69.044	69.21	68.836	69.058	68.814
		2018.1.7	65.465	65.164	65.506	65.296	65.746	65.996	64.928	65.066	64.4
		2018.1.8	62.234	61.87	62.362	62.194	61.65	61.826	61.754	62.042	61.335
		2018.1.9	59.138	58.74	59.637	59.423	58.919	59.038	58.91	59.175	58.486
		2018.1.10	56.4	56.179	57.456	57.035	56.658	57.134	56.281	57.082	56.722
		2018.1.11	54.04	54.142	55.289	54.892	54.593	54.853	54.215	54.763	54.492
		2018.1.12	53.256	53.677	53.636	53.287	53.182	53.201	53.849	53.172	53.928
	0.7 g water/g dry soil	2018.1.13	54.17	54.17	54.17	54.17	54.17	54.17	54.17	54.17	54.17
		2018.1.14	54.17	54.17	54.17	54.17	54.17	54.17	54.17	54.17	54.17
		2018.1.15	54.17	54.17	54.17	54.17	54.17	54.17	54.17	54.17	54.17
		2018.1.16	54.17	54.17	54.17	54.17	54.17	54.17	54.17	54.17	54.17
		2018.1.17	54.17	54.17	54.17	54.17	54.17	54.17	54.17	54.17	54.17
		2018.1.18	54.17	54.17	54.17	54.17	54.17	54.17	54.17	54.17	54.17
		2018.1.19	54.17	54.17	54.17	54.17	54.17	54.17	54.17	54.17	54.17
		2018.1.20	54.17	54.17	54.17	54.17	54.17	54.17	54.17	54.17	54.17
	Fig 3E Change in Biomass
	Dry weight of plants (g)
	Well water																Mild Drought
	Col-0			HAT1OX#11			HAT1OX#13			hat1			hat1hat3			Col-0			HAT1OX#11			HAT1OX#13			hat1			hat1hat3
	Repeat1	Repeat2	Repeat3	Repeat1	Repeat2	Repeat3	Repeat1	Repeat2	Repeat3	Repeat1	Repeat2	Repeat3	Repeat1	Repeat2	Repeat3	Repeat1	Repeat2	Repeat3	Repeat1	Repeat2	Repeat3	Repeat1	Repeat2	Repeat3	Repeat1	Repeat2	Repeat3	Repeat1	Repeat2	Repeat3
	0.035	0.0275	0.0212	0.0362	0.0289	0.0206	0.0381	0.0294	0.0348	0.0384	0.0415	0.0302	0.0348	0.0362	0.0309	0.019	0.016	0.0085	0.0092	0.0086	0.004	0.0072	0.0083	0.004	0.0202	0.0185	0.0107	0.0228	0.0216	0.0145
	0.0498	0.0362	0.0176	0.0316	0.0254	0.023	0.031	0.0236	0.0221	0.0457	0.0392	0.0232	0.0391	0.0308	0.0269	0.018	0.0193	0.0091	0.0082	0.0079	0.0061	0.005	0.0075	0.003	0.0241	0.0147	0.01	0.0213	0.0237	0.0128
	0.0395	0.0304	0.0219	0.0362	0.0307	0.0265	0.029	0.0318	0.0263	0.0412	0.0358	0.0243	0.0294	0.0325	0.0237	0.0192	0.0185	0.0085	0.0108	0.0093	0.0041	0.0079	0.0102	0.004	0.0251	0.0206	0.0076	0.0241	0.018	0.0192
	0.0309	0.0268	0.0229	0.0289	0.026	0.0196	0.026	0.0264	0.0157	0.0367	0.0285	0.0228	0.0334	0.0287	0.0203	0.017	0.0132	0.0076	0.0066	0.0109	0.0064	0.0061	0.0082	0.0035	0.0188	0.0133	0.0126	0.0237	0.0157	0.0165
	0.0292	0.0285	0.0245	0.0251	0.0286	0.0244	0.0232	0.0381	0.0168	0.0386	0.0403	0.0322	0.0294	0.0338	0.0311	0.0167	0.014	0.0104	0.0092	0.0072	0.0053	0.0077	0.0068	0.0041	0.0138	0.0159	0.0165	0.018	0.0245	0.0138
	0.024	0.0287	0.0334	0.0262	0.0295	0.0301	0.0315	0.0295	0.0247	0.026	0.0258	0.0229	0.0322	0.0352	0.0318	0.0109	0.0155	0.013	0.0102	0.008	0.0056	0.0076	0.0076	0.0056	0.0109	0.0145	0.01	0.0197	0.0203	0.0119
	0.035	0.0324	0.0256	0.0313	0.0283	0.0273	0.0248	0.0278	0.021	0.0274	0.0261	0.0232	0.0288	0.0263	0.0301	0.0196	0.0158	0.0109	0.0099	0.0092	0.0051	0.007	0.0093	0.0038	0.0154	0.0153	0.0075	0.0185	0.0184	0.0107
	0.0274	0.037	0.0351	0.0256	0.0318	0.0236	0.0279	0.0326	0.0282	0.0326	0.0279	0.0268	0.0307	0.0294	0.0252	0.0179	0.0162	0.01	0.0074	0.006	0.0056	0.0068	0.0062	0.004	0.0206	0.0166	0.0082	0.0203	0.0186	0.015
	0.0304	0.0292	0.0276	0.029	0.0327	0.0197	0.0281	0.0296	0.0206	0.0364	0.029	0.0272	0.0357	0.0257	0.0224	0.0121	0.0147	0.0113	0.0079	0.0106	0.0049	0.0084	0.0108	0.0046	0.0183	0.0127	0.01	0.0254	0.0192	0.0119
	0.0289	0.0272	0.023	0.0342	0.0312	0.0311	0.0323	0.0257	0.0218	0.0281	0.0256	0.0265	0.0288	0.0307	0.0221	0.0144	0.013	0.0076	0.0058	0.0112	0.0068	0.0086	0.0075	0.0048	0.0129	0.0109	0.0065	0.0229	0.0226	0.0192
	0.0311	0.0264	0.0266	0.0236	0.0257	0.0264	0.0294	0.0305	0.0292	0.0279	0.0316	0.0226	0.0293	0.0357	0.0252	0.0174	0.0124	0.0091	0.0069	0.0087	0.004	0.0064	0.0098	0.0044	0.0108	0.0138	0.0081	0.0206	0.0192	0.011
	0.0325	0.0318	0.0183	0.0281	0.0264	0.0189	0.0304	0.0265	0.0303	0.0306	0.0244	0.0161	0.0273	0.0288	0.018	0.0163	0.0105	0.0096	0.0074	0.0098	0.0042	0.0041	0.0072	0.0058	0.0112	0.0198	0.0082	0.0192	0.0198	0.0121
	0.0303	0.0256		0.0336	0.0268		0.0262	0.0284		0.0275	0.0328		0.0237	0.0293		0.0147	0.0117		0.0104	0.0062		0.0085	0.0087		0.0121	0.0126		0.0162	0.0176
	0.0264	0.0297		0.0293	0.0348		0.0292	0.0278		0.0296	0.032		0.0246	0.0353		0.0125	0.014		0.0059	0.0076		0.0072	0.0062		0.0108	0.0164		0.016	0.0269
	0.0278	0.0359		0.0242	0.0274		0.0347	0.0285		0.0304	0.0262		0.0308	0.0337		0.0135	0.0175		0.0069	0.0085		0.0065	0.0079		0.0142	0.021		0.0204	0.0182

## Sheet: Fig 4A-H
qPCR	Fig4A,4B,4C,4D,4F, 4G, 4H
40 Cycles,94℃ 5min，94℃ 10s，58℃ 10s，72℃ 5min
Repea1							Reapeat2							Reapeat3
Target	Sample	Cq1	Cq2	Cq3	Mean Cq		Target	Sample	Cq1	Cq2	Cq3	Mean Cq		Target	Sample	Cq1	Cq2	Cq3	Mean Cq
Actin	CK-Col-0	20.86	20.84	20.72	20.81		Actin	CK-Col-0	21.18	21.26	21.43	21.29		Actin	CK-Col-0	18.72	18.69	19.44	18.95
Actin	CK-HAT1OX#11	20.86	20.68	21	20.85		Actin	CK-HAT1OX#11	21.58	21.36	21.47	21.47		Actin	CK-HAT1OX#11	20.13	19.94	20.02	20.03
Actin	CK-HAT1OX#13	20.05	20.16	20	20.07		Actin	CK-HAT1OX#13	20.82	20.63	20.59	20.68		Actin	CK-HAT1OX#13	19.12	19.45	19.27	19.28
Actin	CK-hat1	20.98	21.07	20.71	20.92		Actin	CK-hat1	21.41	21.41	21.47	21.43		Actin	CK-hat1	17.83	18.04	18.19	18.02
Actin	CK-hat1hat3	21.21	21.07	21.35	21.21		Actin	CK-hat1hat3	20.96	20.83	20.97	20.92		Actin	CK-hat1hat3	18.29	18.48	18.52	18.43
Actin	PEG-Col-0	20.84	20.82	21.23	20.96		Actin	PEG-Col-0	20.94	21.18	21.09	21.07		Actin	PEG-Col-0	18.84	19.32	19.05	19.07
Actin	PEG-HAT1OX#11	21.42	21.37	21.75	21.51		Actin	PEG-HAT1OX#11	21.06	21.26	20.74	21.02		Actin	PEG-HAT1OX#11	18.37	18.59	19.53	18.83
Actin	PEG-HAT1OX#13	22.03	21.84	21.81	21.89		Actin	PEG-HAT1OX#13	21.36	21.19	21.65	21.4		Actin	PEG-HAT1OX#13	18.98	19.24	19.02	19.08
Actin	PEG-hat1	21.07	21.21	21.1	21.13		Actin	PEG-hat1	20.59	20.42	20.91	20.64		Actin	PEG-hat1	18.36	18.04	18.08	18.16
Actin	PEG-hat1hat3	20.66	20.69	20.75	20.7		Actin	PEG-hat1hat3	20.14	20.35	20.2	20.23		Actin	PEG-hat1hat3	18.85	18.64	19.3	18.93
									Cq1	Cq2	Cq3	Mean Cq				Cq1	Cq2	Cq3	Mean Cq
ABA3	CK-Col-0	23.78	23.79	23.83	23.8		ABA3	CK-Col-0	24.62	24.67	24.6	24.63		ABA3	CK-Col-0	21.93	21.85	21.98	21.92
ABA3	CK-HAT1OX#11	24.59	24.67	24.69	24.65		ABA3	CK-HAT1OX#11	25.94	25.89	25.93	25.92		ABA3	CK-HAT1OX#11	23.7	23.7	23.76	23.72
ABA3	CK-HAT1OX#13	25.4	24.39	24.38	24.41		ABA3	CK-HAT1OX#13	25.38	25.3	25.28	25.32		ABA3	CK-HAT1OX#13	23.22	23.18	23.35	23.25
ABA3	CK-hat1	23.77	23.64	23.72	23.71		ABA3	CK-hat1	24.82	24.73	24.97	24.84		ABA3	CK-hat1	20.57	20.74	20.58	20.63
ABA3	CK-hat1hat3	22.98	23.01	22.95	22.98		ABA3	CK-hat1hat3	23.38	23.42	23.46	23.42		ABA3	CK-hat1hat3	20.21	20.2	20.31	20.24
ABA3	PEG-Col-0	21.77	21.68	21.74	21.73		ABA3	PEG-Col-0	22.14	21.13	23.15	22.14		ABA3	PEG-Col-0	19.59	19.57	19.55	19.57
ABA3	PEG-HAT1OX#11	23.01	22.99	23.06	23.02		ABA3	PEG-HAT1OX#11	23.14	23.15	23.16	23.15		ABA3	PEG-HAT1OX#11	20.18	20.12	20.24	20.18
ABA3	PEG-HAT1OX#13	23.15	23.17	23.19	23.17		ABA3	PEG-HAT1OX#13	23.34	23.39	23.41	23.38		ABA3	PEG-HAT1OX#13	20.63	20.51	20.69	20.61
ABA3	PEG-hat1	21.92	21.8	21.86	21.86		ABA3	PEG-hat1	21.62	21.57	21.46	21.55		ABA3	PEG-hat1	18.72	18.89	18.82	18.81
ABA3	PEG-hat1hat3	20.78	20.71	20.67	20.72		ABA3	PEG-hat1hat3	20.81	20.82	20.86	20.83		ABA3	PEG-hat1hat3	18.76	18.84	18.74	18.78
		Cq1	Cq2	Cq3	Mean Cq				Cq1	Cq2	Cq3	Mean Cq				Cq1	Cq2	Cq3	Mean Cq
NCED3	CK-Col-0	22.24	22.19	22.16	22.2		NCED3	CK-Col-0	23.12	23.06	23.03	23.07		NCED3	CK-Col-0	20.28	20.36	20.38	20.34
NCED3	CK-HAT1OX#11	23.18	23.17	23.27	23.21		NCED3	CK-HAT1OX#11	24.27	24.22	24.29	24.26		NCED3	CK-HAT1OX#11	22.51	22.52	22.59	22.54
NCED3	CK-HAT1OX#13	22.45	22.39	22.37	22.4		NCED3	CK-HAT1OX#13	23.57	23.56	23.61	23.58		NCED3	CK-HAT1OX#13	21.98	21.86	21.98	21.94
NCED3	CK-hat1	22.09	22.06	22.02	22.06		NCED3	CK-hat1	22.91	22.94	22.88	22.91		NCED3	CK-hat1	18.95	19.07	19.04	19.02
NCED3	CK-hat1hat3	21.58	21.55	21.43	21.52		NCED3	CK-hat1hat3	21.15	21.08	21.07	21.1		NCED3	CK-hat1hat3	18.71	18.77	18.8	18.76
NCED3	PEG-Col-0	19.29	19.46	19.41	19.39		NCED3	PEG-Col-0	19.98	19.87	19.94	19.93		NCED3	PEG-Col-0	17.82	17.85	17.82	17.83
NCED3	PEG-HAT1OX#11	20.82	20.75	20.85	20.81		NCED3	PEG-HAT1OX#11	21.2	21.16	21.21	21.19		NCED3	PEG-HAT1OX#11	18.48	18.36	18.48	18.44
NCED3	PEG-HAT1OX#13	21.36	21.47	21.36	21.4		NCED3	PEG-HAT1OX#13	21.05	21.08	21.11	21.08		NCED3	PEG-HAT1OX#13	18.92	18.93	19.06	18.97
NCED3	PEG-hat1	19.63	19.48	19.56	19.56		NCED3	PEG-hat1	19.32	19.38	19.38	19.36		NCED3	PEG-hat1	16.8	16.89	16.83	16.84
NCED3	PEG-hat1hat3	18.68	18.74	18.66	18.69		NCED3	PEG-hat1hat3	18.41	18.42	18.52	18.45		NCED3	PEG-hat1hat3	16.65	16.62	16.59	16.62
		Cq1	Cq2	Cq3	Mean Cq				Cq1	Cq2	Cq3	Mean Cq				Cq1	Cq2	Cq3	Mean Cq
RD29A	CK-Col-0	18.12	18.34	18.23	18.23		RD29A	CK-Col-0	20.27	20.28	20.56	20.37		RD29A	CK-Col-0	18.09	18.21	18.21	18.17
RD29A	CK-HAT1OX#11	19.12	19.08	19.07	19.09		RD29A	CK-HAT1OX#11	21.74	21.65	21.44	21.61		RD29A	CK-HAT1OX#11	20.14	20.21	20.01	20.12
RD29A	CK-HAT1OX#13	18.19	18.29	18.27	18.25		RD29A	CK-HAT1OX#13	20.56	20.69	20.67	20.64		RD29A	CK-HAT1OX#13	19.89	19.98	20.01	19.96
RD29A	CK-hat1	18.05	18.07	17.94	18.02		RD29A	CK-hat1	20.03	20.03	20.12	20.06		RD29A	CK-hat1	17.24	17.31	17.26	17.27
RD29A	CK-hat1hat3	17.31	17.52	17.52	17.45		RD29A	CK-hat1hat3	18.72	18.97	18.86	18.85		RD29A	CK-hat1hat3	16.19	16.43	16.46	16.36
RD29A	PEG-Col-0	15.52	15.29	15.39	15.4		RD29A	PEG-Col-0	17.42	17.45	17.39	17.42		RD29A	PEG-Col-0	15.25	15.17	15.27	15.23
RD29A	PEG-HAT1OX#11	17.23	17.21	17.52	17.32		RD29A	PEG-HAT1OX#11	18.24	18.28	18.17	18.23		RD29A	PEG-HAT1OX#11	16.62	16.54	16.88	16.68
RD29A	PEG-HAT1OX#13	17.92	17.91	18.08	17.97		RD29A	PEG-HAT1OX#13	18.68	18.62	18.5	18.6		RD29A	PEG-HAT1OX#13	17.09	17.18	15.47	16.58
RD29A	PEG-hat1	15.43	15.52	15.52	15.49		RD29A	PEG-hat1	16.78	16.64	16.86	16.76		RD29A	PEG-hat1	14.49	14.45	14.71	14.55
RD29A	PEG-hat1hat3	14.01	14.2	14.18	14.13		RD29A	PEG-hat1hat3	15.94	15.7	15.55	15.73		RD29A	PEG-hat1hat3	14.48	14.42	14.36	14.42
		Cq1	Cq2	Cq3	Mean Cq				Cq1	Cq2	Cq3	Mean Cq				Cq1	Cq2	Cq3	Mean Cq
RD22	CK-Col-0	19.13	19.37	19.26	19.25		RD22	CK-Col-0	19.05	19.21	19.28	19.18		RD22	CK-Col-0	18.14	18.12	17.95	18.07
RD22	CK-HAT1OX#11	20.81	20.52	19.4	20.24		RD22	CK-HAT1OX#11	20.13	20.04	20.19	20.12		RD22	CK-HAT1OX#11	19.94	19.95	20.05	19.98
RD22	CK-HAT1OX#13	19.49	19.51	19.44	19.48		RD22	CK-HAT1OX#13	19.51	19.42	19.42	19.45		RD22	CK-HAT1OX#13	19.27	19.17	19.19	19.21
RD22	CK-hat1	18.98	19.29	18.96	19.08		RD22	CK-hat1	19.47	19.59	19.56	19.54		RD22	CK-hat1	17.18	17.21	17.09	17.16
RD22	CK-hat1hat3	18.25	18.35	18.05	18.22		RD22	CK-hat1hat3	17.85	17.92	17.93	17.9		RD22	CK-hat1hat3	16.3	16.12	16.45	16.29
RD22	PEG-Col-0	15.84	16.02	15.89	15.92		RD22	PEG-Col-0	15.73	15.83	15.72	15.76		RD22	PEG-Col-0	14.92	14.93	15.09	14.98
RD22	PEG-HAT1OX#11	17.64	17.52	17.45	17.54		RD22	PEG-HAT1OX#11	16.48	16.41	16.49	16.46		RD22	PEG-HAT1OX#11	15.99	15.97	15.89	15.95
RD22	PEG-HAT1OX#13	18.01	18.14	18.21	18.12		RD22	PEG-HAT1OX#13	16.84	16.73	16.71	16.76		RD22	PEG-HAT1OX#13	16.02	16.03	15.86	15.97
RD22	PEG-hat1	16.02	16.05	15.95	16.01		RD22	PEG-hat1	15.24	15.29	15.31	15.28		RD22	PEG-hat1	14.17	14.11	14.17	14.15
RD22	PEG-hat1hat3	15	14.82	14.91	14.91		RD22	PEG-hat1hat3	14.19	14.05	14.39	14.21		RD22	PEG-hat1hat3	13.91	13.82	14.03	13.92
		Cq1	Cq2	Cq3	Mean Cq				Cq1	Cq2	Cq3	Mean Cq				Cq1	Cq2	Cq3	Mean Cq
HAI1	Col-0	24.73	24.85	24.67	24.75		HAI1	Col-0	25.5	25.63	25.73	25.62		HAI1	Col-0	23.07	23.01	23.13	23.07
HAI1	HAT1OX#11	22.91	22.72	22.86	22.83		HAI1	HAT1OX#11	23.92	23.89	23.98	23.93		HAI1	HAT1OX#11	21.96	21.94	22.04	21.98
HAI1	HAT1OX#13	22.24	22.3	22.51	22.35		HAI1	HAT1OX#13	22.95	22.98	22.95	22.96		HAI1	HAT1OX#13	21.31	21.37	21.46	21.38
HAI1	hat1	24.82	25.04	24.93	24.93		HAI1	hat1	25.32	25.59	25.44	25.45		HAI1	hat1	22.29	22.19	22.48	22.32
HAI1	hat1hat3	26.27	26.21	26.24	26.24		HAI1	hat1hat3	26.44	26.49	26.45	26.46		HAI1	hat1hat3	23.84	23.89	23.97	23.9
									Cq1	Cq2	Cq3	Mean Cq				Cq1	Cq2	Cq3	Mean Cq
HAI2	Col-0	22.31	22.18	22.08	22.19		HAI2	Col-0	23.39	23.17	23.31	23.29		HAI2	Col-0	20.19	20.25	20.55	20.33
HAI2	HAT1OX#11	19.64	19.82	19.7	19.72		HAI2	HAT1OX#11	20.95	20.68	20.95	20.86		HAI2	HAT1OX#11	19.18	19.19	19.11	19.16
HAI2	HAT1OX#13	19.07	19.11	19.06	19.08		HAI2	HAT1OX#13	20.16	20.17	20.12	20.15		HAI2	HAT1OX#13	18.22	18.29	18.24	18.25
HAI2	hat1	22.05	21.94	21.95	21.98		HAI2	hat1	23.38	23.51	23.52	23.47		HAI2	hat1	19.34	19.4	19.49	19.41
HAI2	hat1hat3	24.18	24.11	24.1	24.13		HAI2	hat1hat3	24.42	24.36	24.36	24.38		HAI2	hat1hat3	21.72	21.46	21.53	21.57
									Cq1	Cq2	Cq3	Mean Cq				Cq1	Cq2	Cq3	Mean Cq
PP2CA	Col-0	20.48	20.53	20.55	20.52		PP2CA	Col-0	21.39	21.38	21.49	21.42		PP2CA	Col-0	18.62	18.67	18.69	18.66
PP2CA	HAT1OX#11	18.91	19.03	18.94	18.96		PP2CA	HAT1OX#11	20.36	20.31	20.29	20.32		PP2CA	HAT1OX#11	18.24	18.39	18.24	18.29
PP2CA	HAT1OX#13	18.28	18.26	18.33	18.29		PP2CA	HAT1OX#13	19.38	19.49	19.51	19.46		PP2CA	HAT1OX#13	17.82	17.81	17.95	17.86
PP2CA	hat1	20.54	20.69	20.84	20.69		PP2CA	hat1	21.55	21.63	21.59	21.59		PP2CA	hat1	17.51	17.63	17.54	17.56
PP2CA	hat1hat3	21.82	21.89	21.81	21.84		PP2CA	hat1hat3	22.09	21.98	22.02	22.03		PP2CA	hat1hat3	19.3	19.23	19.31	19.28
Fig.4E ABA Content(ng/g.FW)
12-day-old seedlings were transferred to liquid 1/2 MS medium containing 15% PEG for 6 h, ABA content were measured by a ELISA Kit. FW, fresh weight
	CK-Col-0	CK-HAT1OX#11	CK-HAT1OX#13	CK-hat1	CK-hat1hat3
Repeat1	0.332753	0.25842	0.213874	0.338412	0.422277
Repeat2	0.377115	0.238494	0.245936	0.362848	0.465306
Repeat3	0.360551	0.193087	0.256698	0.335091	0.50524
	PEG-Col-0	PEG-HAT1OX#11	PEG-HAT1OX#13	PEG-hat1	PEG-hat1hat3
Repeat1	1.076	0.791	0.68	1.039	1.572
Repeat2	1.231	0.726	0.793	1.201	1.447
Repeat3	1.052	0.765	0.77	1.134	1.346
ABA Content(ng/g.FW)
	CK-Col-0	CK-HAT1OX#11	CK-HAT1OX#13	CK-hat1	CK-hat1hat3
Repeat1	15.827	12.201	10.028	16.103	20.194
Repeat2	17.991	11.229	11.592	17.295	22.293
Repeat3	17.183	9.014	12.117	15.941	24.241
	PEG-Col-0	PEG-HAT1OX#11	PEG-HAT1OX#13	PEG-hat1	PEG-hat1hat3
Repeat1	52.102	38.195	32.774	50.284	76.293
Repeat2	59.625	35.029	38.282	58.192	70.198
Repeat3	50.932	36.921	37.159	54.925	65.274

## Sheet: Fig5B
Three repeats were conducted at 2018.1.18 +2018.1.27+2018.2.06 respectively. HAT1-nYFP,SnRKs-cYFP,HAT1-cYFP
Fluorescence intensity(Pixel intensity)
SnRK2.2 and HAT1	Repeat1	Repeat2	Repeat3
	86.399	51.509	86.453
	57.847	89.987	62.152
	80.585	78.209	57.761
	70.204	68.688	66.681
	58.407	114.493	86.482
	99.644	61.389	54.682
	75	89.108	55.205
	52.112	105.817	78.879
	54.895	93.109	76.467
	51.825	62.038	52.144
SnRK2.3 and HAT1
	143.784	238.316	164.037
	169.881	157.168	210.935
	199.925	225.993	139.076
	106.25	143.494	186.816
	184.256	189.229	142.308
	141.766	189.934	163.552
	116.546	126.301	120.68
	150.698	165.232	177.256
	207.706	179.738	157.215
	157.845	195.711	149.635
SnRK2.6 and HAT1
	85.393	76.237	125.946
	104.318	96.162	80.196
	70.42	57.912	117.431
	72.587	93.438	103.057
	147.618	50.62	97.373
	67.587	87.537	62.441
	98.01	99.919	72.119
	56.541	51.803	112.438
	62.595	101.885	55.368
	54.862	49.389	159.884
HAT1 and HAT1	178.968	148.778	157.077
	210.065	148.894	161.435
	171.842	165.221	190.223
	151.406	149.202	207.864
	134.926	186.439	241.761
	189.371	179.562	165.573
	210.626	156.835	152.454
	170.402	144.282	153.864
	100.858	161.132	140.66
	103.537	165.587	184.14

## Sheet: Fig 7D and 7E
Fig6D and 6E
qPCR	Fig7D and 7E
45Cycles,94℃ 5min，94℃ 10s，58℃ 10s，72℃ 5min
Repeat1							Repeat2							Repeat3
Target	Sample	Cq1	Cq2	Cq3	Mean Cq		Target	Sample	Cq1	Cq2	Cq3	Mean Cq		Target	Sample	Cq1	Cq2	Cq3	Mean Cq
TA3	Col-0	35.36	35.34	35.44	35.38		TA3	Col-0	33.92	33.9	33.88	33.9		TA3	Col-0	33.5	33.39	33.4	33.43
TA3	HAT1-OX	34.68	34.75	34.79	34.74		TA3	HAT1-OX	34.38	34.36	34.34	34.36		TA3	HAT1-OX	34.43	34.49	34.49	34.47
TA3	ABA-HAT1OX	34.96	34.94	34.95	34.95		TA3	ABA-HAT1OX	34.15	34.17	34.07	34.13		TA3	ABA-HAT1OX	34.21	34.28	34.26	34.25
TA3	ABA+MG132-HAT1OX	34.02	34.12	37.13	35.09		TA3	ABA+MG132-HAT1OX	34.31	34.34	34.22	34.29		TA3	ABA+MG132-HAT1OX	33.64	33.72	33.53	33.63
TA3	SnRK2.3OX/HAT1OX	34.72	34.78	34.66	34.72		TA3	SnRK2.3OX/HAT1OX	33.72	33.92	33.73	33.79		TA3	SnRK2.3OX/HAT1OX	33.98	33.89	34.04	33.97
TA3	MG132+SnRK2.3/HAT1OX	34.74	34.7	34.63	34.69		TA3	MG132+SnRK2.3/HAT1OX	33.69	33.78	33.6	33.69		TA3	MG132+SnRK2.3/HAT1OX	34.34	34.32	34.3	34.32
A1 fragment	Col-0	36.18	36.12	36.21	36.17		A1 fragment	Col-0	34.64	34.56	34.54	34.58		A1 fragment	Col-0	34.01	34.06	34.08	34.05
A1 fragment	HAT1-OX	33.47	33.4	33.48	33.45		A1 fragment	HAT1-OX	33.12	33.11	33.07	33.1		A1 fragment	HAT1-OX	33.11	33.05	33.02	33.06
A1 fragment	ABA-HAT1OX	34.92	35	34.87	34.93		A1 fragment	ABA-HAT1OX	33.95	33.89	33.74	33.86		A1 fragment	ABA-HAT1OX	34.09	34.16	34.11	34.12
A1 fragment	ABA+MG132-HAT1OX	34.98	34.92	34.86	34.92		A1 fragment	ABA+MG132-HAT1OX	33.71	33.74	33.65	33.7		A1 fragment	ABA+MG132-HAT1OX	33.32	33.41	32.84	33.19
A1 fragment	SnRK2.3OX/HAT1OX	34.67	34.59	34.78	34.68		A1 fragment	SnRK2.3OX/HAT1OX	33.65	33.68	33.68	33.67		A1 fragment	SnRK2.3OX/HAT1OX	33.92	33.85	33.84	33.87
A1 fragment	MG132+SnRK2.3/HAT1OX	34.42	34.5	34.31	34.41		A1 fragment	MG132+SnRK2.3/HAT1OX	33.19	33.07	33.16	33.14		A1 fragment	MG132+SnRK2.3/HAT1OX	33.9	33.92	34.06	33.96
A2 fragment	Col-0	39.16	39.2	39.18	39.18		A2 fragment	Col-0	37.96	37.85	37.8	37.87		A2 fragment	Col-0	37.25	37.29	37.24	37.26
A2 fragment	HAT1-OX	39.42	39.45	36.33	38.4		A2 fragment	HAT1-OX	38	38.02	38.04	38.02		A2 fragment	HAT1-OX	38.26	38.15	38.07	38.16
A2 fragment	ABA-HAT1OX	38.75	38.7	38.71	38.72		A2 fragment	ABA-HAT1OX	38.92	37.86	36.98	37.92		A2 fragment	ABA-HAT1OX	37.84	37.94	37.98	37.92
A2 fragment	ABA+MG132-HAT1OX	38.58	38.65	38.57	38.6		A2 fragment	ABA+MG132-HAT1OX	38.11	38.19	38.15	38.15		A2 fragment	ABA+MG132-HAT1OX	37.28	37.34	37.28	37.3
A2 fragment	SnRK2.3OX/HAT1OX	38.6	38.61	38.68	38.63		A2 fragment	SnRK2.3OX/HAT1OX	37.56	37.54	37.52	37.54		A2 fragment	SnRK2.3OX/HAT1OX	38.05	38.08	37.93	38.02
A2 fragment	MG132+SnRK2.3/HAT1OX	38.59	38.6	38.58	38.59		A2 fragment	MG132+SnRK2.3/HAT1OX	37.35	38.4	36.39	37.38		A2 fragment	MG132+SnRK2.3/HAT1OX	38.04	38.05	38.03	38.04
Target	Sample	Cq1	Cq2	Cq3	Mean Cq		Target	Sample	Cq1	Cq2	Cq3	Mean Cq		Target	Sample	Cq1	Cq2	Cq3	Mean Cq
N1 fragment	Col-0	35.04	35.01	35.01	35.02		N1 fragment	Col-0	34.18	34.12	34.15	34.15		N1 fragment	Col-0	34	33.95	33.9	33.95
N1 fragment	HAT1-OX	32.38	32.3	32.4	32.36		N1 fragment	HAT1-OX	32.43	32.48	32.59	32.5		N1 fragment	HAT1-OX	32.63	32.65	32.67	32.65
N1 fragment	ABA-HAT1OX	33.95	34.06	34.14	34.05		N1 fragment	ABA-HAT1OX	33.41	33.35	33.5	33.42		N1 fragment	ABA-HAT1OX	34.1	34.01	34.04	34.05
N1 fragment	ABA+MG132-HAT1OX	33.79	33.87	33.77	33.81		N1 fragment	ABA+MG132-HAT1OX	33.25	33.38	33.24	33.29		N1 fragment	ABA+MG132-HAT1OX	33.04	33.12	33.02	33.06
N1 fragment	SnRK2.3OX/HAT1OX	33.69	33.76	33.71	33.72		N1 fragment	SnRK2.3OX/HAT1OX	33.21	33.25	33.32	33.26		N1 fragment	SnRK2.3OX/HAT1OX	33.48	33.46	33.41	33.45
N1 fragment	MG132+SnRK2.3/HAT1OX	33.41	33.35	33.32	33.36		N1 fragment	MG132+SnRK2.3/HAT1OX	32.72	32.63	32.6	32.65		N1 fragment	MG132+SnRK2.3/HAT1OX	33.76	33.81	33.62	33.73
N2 fragment	Col-0	39.8	39.85	39.84	39.83		N2 fragment	Col-0	39.38	39.32	39.38	39.36		N2 fragment	Col-0	38.7	38.72	38.8	38.74
N2 fragment	HAT1-OX	38.92	38.87	38.82	38.87		N2 fragment	HAT1-OX	39.96	39.89	39.88	39.91		N2 fragment	HAT1-OX	38.92	38.9	38.79	38.87
N2 fragment	ABA-HAT1OX	39.49	39.45	39.59	39.51		N2 fragment	ABA-HAT1OX	39.23	39.21	39.25	39.23		N2 fragment	ABA-HAT1OX	39.61	39.56	39.51	39.56
N2 fragment	ABA+MG132-HAT1OX	39.26	39.2	39.26	39.24		N2 fragment	ABA+MG132-HAT1OX	39.74	39.75	39.79	39.76		N2 fragment	ABA+MG132-HAT1OX	38.29	38.29	38.38	38.32
N2 fragment	SnRK2.3OX/HAT1OX	38.82	38.9	38.83	38.85		N2 fragment	SnRK2.3OX/HAT1OX	39.12	39.1	39.14	39.12		N2 fragment	SnRK2.3OX/HAT1OX	38.05	38.02	37.96	38.01
N2 fragment	MG132+SnRK2.3/HAT1OX	39.07	39.12	39.11	39.1		N2 fragment	MG132+SnRK2.3/HAT1OX	39.01	39.04	38.98	39.01		N2 fragment	MG132+SnRK2.3/HAT1OX	38.54	38.59	38.55	38.56

## Sheet: Fig8B,8C,8D and 8F
1/2 MS grow 4 days and transfer
Fig7B and 7C
1/2MS	Primary root length (cm)						10μM ABA							200mM Mannitol
	Col-0		HAT1OX#13		SnRK2.3OX/HAT1OX			Col-0		HAT1OX#13		SnRK2.3OX/HAT1OX			Col-0		HAT1OX#13		SnRK2.3OX/HAT1OX
Repeat 1	5.974	6.18	5.724	6.298	6.411	6.127		2.66	3.295	4.814	5.089	3.172	2.681		3.241	3.633	2.563	2.353	3.55	4.121
	6.162	6.209	6.248	5.625	6.006	5.634		3.329	3.002	4.527	4.718	2.149	3.08		3.29	3.563	2.38	2.034	4.199	3.901
	5.993	6.075	6.189	6.189	5.992	6.112		3.079	2.58	4.353	4.556	3.087	2.324		3.407	4.197	2.224	2.533	4.279	3.607
	6.399	6.372	6.591	5.526	6.362	5.827		2.995	2.29	4.45	5.237	2.195	2.562		3.318	3.461	2.319	2.475	3.733	3.611
	6.327	6.138	5.772	6.078	5.882	6.113		2.655	2.745	3.865	4.88	3.076	2.515		4.032	4.226	2.245	2.459	3.648	3.592
	5.892	6.155	6.006	6.165	5.97	6.307		2.885	2.451	4.576	3.75	2.518	3.051		4.007	3.762	2.368	2.283	4.226	3.792
	6.217	5.097	6.314	5.771	6.183	5.936		3.097	3.387	4.251	4.724	2.773	3.094		4.108	3.98	2.59	2.151	4.115	4.083
Repeat 2	6.168	6.002	5.559	6.615	5.9	6.182		2.756	2.473	3.477	4.327	1.993	2.957		4.228	4.292	2.426	2.6	4.14	4.216
	6.126	5.631	5.751	5.875	5.777	6.075		3.208	2.895	4.524	4.374	2.64	3.25		3.655	4.062	2.477	2.127	4.159	4.632
	6.659	6.207	6.486	6.232	6.024	6.609		3.451	3.416	4.389	4.905	2.089	2.936		4.423	4.282	2.314	2.211	4.321	3.684
	5.154	6.121	6.018	6.467	5.674	6.141		2.646	2.921	4.219	4.774	2.103	3.425		4.037	4.256	2.252	2.272	4.533	3.979
	6.46	5.405	6.381	6.349	6.154	6.094		2.752	3.105	3.877	4.092	2.25	2.825		4.119	4.429	2.248	3.058	4.784	3.803
	5.717	5.821	6.072	6.153	6.495	6.719		2.778	3.27	3.939	3.879	3.111	2.414		3.95	4.017	3.252	2.561	4.533	3.924
Repeat 3	5.716	6.272	6.197	5.545	6.493	6.602		3.62	2.592	4.457	4.706	2.96	2.714		3.669	4.523	2.676	2.4	3.618	3.771
	6.051	6.651	5.511	5.531	5.952	6.239		2.263	2.777	4.328	4.598	2.401	2.561		4.128	3.867	2.81	2.247	3.87	3.704
	6.532	6.097	5.699	6.006	6.222	6.238		2.708	3.322	4.509	5.052	3.067	2.404		4.492	4.194	3.029	2.9	4.119	4.204
	5.866	6.02	6.198	5.851	6.62	6.509		2.569	3.074	4.741	4.471	2.828	2.427		3.769	4.501	2.353	2.007	4.016	4.386
	5.512	5.836	6.041	5.575	6.526	5.987		2.075	2.886	4.422	4.517	2.464	2.681		3.825	3.788	2.43	2.57	3.934	4.284
Fig 7D
		Weight of 30 seedlings（mg）
		1/2MS	Col-0	HAT1OX#13	SnRK2.3OX/HAT1OX
		Repeat1	172.5	169.3	182.4
		Repeat2	173.8	179.7	176.8
		Repeat3	186.5	182.3	190.2
		200mM Mannitol
		Repeat1	114.4	54.6	118
		Repeat2	93.3	66.4	96.3
		Repeat3	97.6	75.3	103.6
Fig 7F Change in Biomass
Dry weights of plants (g)
Well water									Mild Drought
Col-0			HAT1OX#13			SnRK2.3OX/HAT1OX			Col-0			HAT1OX#13			SnRK2.3OX/HAT1OX
Repeat1	Repeat2	Repeat3	Repeat1	Repeat2	Repeat3	Repeat1	Repeat2	Repeat3	Repeat1	Repeat2	Repeat3	Repeat1	Repeat2	Repeat3	Repeat1	Repeat2	Repeat3
0.027	0.0218	0.024	0.0214	0.0302	0.0305	0.0167	0.0186	0.033	0.009	0.0108	0.0074	0.0066	0.005	0.0042	0.0098	0.0113	0.0101
0.0207	0.0283	0.0194	0.0246	0.0216	0.0284	0.0186	0.0179	0.023	0.0096	0.0088	0.0096	0.0049	0.0059	0.0055	0.0092	0.0094	0.0078
0.0258	0.0318	0.0236	0.0298	0.0262	0.0229	0.0234	0.0274	0.0248	0.0125	0.0098	0.0095	0.0054	0.0061	0.0043	0.0116	0.0124	0.0072
0.0216	0.0249	0.0228	0.0315	0.0209	0.0195	0.0234	0.0228	0.0189	0.0106	0.0129	0.0072	0.0034	0.0047	0.0058	0.0109	0.0104	0.011
0.0189	0.0254	0.0232	0.0184	0.0151	0.0236	0.0222	0.0209	0.0225	0.0087	0.0102	0.0084	0.004	0.0046	0.0042	0.012	0.0132	0.0088
0.0217	0.0208	0.0305	0.0202	0.0162	0.0197	0.0188	0.0284	0.0205	0.0089	0.0107	0.0105	0.0044	0.006	0.0048	0.0086	0.0094	0.0102
0.0218	0.0309	0.0213	0.0136	0.0183	0.0221	0.0207	0.0269	0.023	0.0147	0.0117	0.0109	0.0059	0.0068	0.005	0.009	0.0086	0.0101
0.0245	0.0224	0.0246	0.016	0.0216	0.0206	0.0257	0.0216	0.0198	0.0115	0.0086	0.0104	0.0061	0.0044	0.0051	0.0078	0.0098	0.0104
0.0196	0.0223	0.0217	0.0191	0.019	0.0208	0.0188	0.0205	0.0231	0.0125	0.0097	0.0103	0.0029	0.0056	0.0036	0.0094	0.0102	0.0082
0.0298	0.0219	0.0202	0.0204	0.0242	0.0146	0.0203	0.0196	0.0168	0.0122	0.0124	0.0085	0.0043	0.0064	0.0036	0.0085	0.0101	0.0076
0.0203	0.0195	0.0293	0.0154	0.0236	0.0205	0.0253	0.0216	0.0229	0.0094	0.0112	0.0086	0.005	0.0051	0.0042	0.0097	0.0119	0.0083
0.0275	0.0242	0.0208	0.0236	0.0181	0.0186	0.0237	0.0153	0.024	0.0154	0.0119	0.0094	0.0048	0.0055	0.0039	0.0086	0.0126	0.0092

## Sheet: Fig8G-8J
qPCR	Fig 8G-Fig 8J
40 Cycles,94℃ 5min，94℃ 10s，58℃ 10s，72℃ 5min
Repeat1						Repeat2						Repeat3
Target	Sample	Cq1	Cq2	Cq3	Mean Cq	Target	Sample	Cq1	Cq2	Cq3	Mean Cq	Target	Sample	Cq1	Cq2	Cq3	Mean Cq
Actin	CK-Col-0	18.75	18.99	18.92	18.89	Actin	CK-Col-0	21.28	21.26	21.2	21.25	Actin	CK-Col-0	19.28	19.28	19.11	19.22
Actin	CK-HAT1OX#13	19.17	18.93	19.02	19.04	Actin	CK-HAT1OX#13	20.77	20.83	20.82	20.81	Actin	CK-HAT1OX#13	19.16	19.07	19.08	19.1
Actin	CK-SnRK2.3OX/HAT1OX	18.98	18.72	18.71	18.8	Actin	CK-SnRK2.3OX/HAT1OX	21.12	21.17	21.15	21.15	Actin	CK-SnRK2.3OX/HAT1OX	19.2	19.28	19.14	19.21
Actin	PEG-Col-0	19.05	19.03	19.19	19.09	Actin	PEG-Col-0	21.13	21.06	21.09	21.09	Actin	PEG-Col-0	19.91	19.83	19.98	19.91
Actin	PEG-HAT1OX#13	19.03	19.28	19.21	19.17	Actin	PEG-HAT1OX#13	20.87	20.9	20.99	20.92	Actin	PEG-HAT1OX#13	20.47	20.38	20.66	20.5
Actin	PEG-SnRK2.3OX/HAT1OX	18.67	18.49	18.51	18.56	Actin	PEG-SnRK2.3OX/HAT1OX	21.01	21.08	21.02	21.04	Actin	PEG-SnRK2.3OX/HAT1OX	20.05	20.16	20.13	20.11
ABA3	CK-Col-0	22.48	22.57	22.54	22.53	ABA3	CK-Col-0	23.96	23.91	23.95	23.94	ABA3	CK-Col-0	23.08	23.02	22.96	23.02
ABA3	CK-HAT1OX#13	23.63	23.69	23.6	23.64	ABA3	CK-HAT1OX#13	24.85	24.82	24.88	24.85	ABA3	CK-HAT1OX#13	24.07	24.16	24.16	24.13
ABA3	CK-SnRK2.3OX/HAT1OX	22.2	22.25	22.27	22.24	ABA3	CK-SnRK2.3OX/HAT1OX	23.53	23.5	23.44	23.49	ABA3	CK-SnRK2.3OX/HAT1OX	22.89	22.95	22.98	22.94
ABA3	PEG-Col-0	20.58	20.56	20.63	20.59	ABA3	PEG-Col-0	21.36	21.37	21.41	21.38	ABA3	PEG-Col-0	21.3	21.34	21.38	21.34
ABA3	PEG-HAT1OX#13	21.02	21.05	20.99	21.02	ABA3	PEG-HAT1OX#13	22.09	22.02	22.01	22.04	ABA3	PEG-HAT1OX#13	22.75	22.68	22.7	22.71
ABA3	PEG-SnRK2.3OX/HAT1OX	19.94	19.96	19.89	19.93	ABA3	PEG-SnRK2.3OX/HAT1OX	21.28	21.18	21.32	21.26	ABA3	PEG-SnRK2.3OX/HAT1OX	21.34	21.43	21.43	21.4
NCED3	CK-Col-0	20.29	20.35	20.32	20.32	NCED3	CK-Col-0	22.82	22.8	22.93	22.85	NCED3	CK-Col-0	21.33	21.38	21.34	21.35
NCED3	CK-HAT1OX#13	21.77	21.76	21.69	21.74	NCED3	CK-HAT1OX#13	23.85	23.96	23.89	23.9	NCED3	CK-HAT1OX#13	22.49	22.68	22.45	22.54
NCED3	CK-SnRK2.3OX/HAT1OX	20.14	20.18	20.22	20.18	NCED3	CK-SnRK2.3OX/HAT1OX	22.51	22.52	22.5	22.51	NCED3	CK-SnRK2.3OX/HAT1OX	21.42	21.17	20.95	21.18
NCED3	PEG-Col-0	17.63	17.64	17.59	17.62	NCED3	PEG-Col-0	20.02	20.01	20	20.01	NCED3	PEG-Col-0	19.02	18.98	19.03	19.01
NCED3	PEG-HAT1OX#13	18.82	18.89	18.78	18.83	NCED3	PEG-HAT1OX#13	20.52	20.56	20.54	20.54	NCED3	PEG-HAT1OX#13	20.17	20.54	20.67	20.46
NCED3	PEG-SnRK2.3OX/HAT1OX	16.06	17.06	18.03	17.05	NCED3	PEG-SnRK2.3OX/HAT1OX	19.8	19.7	19.72	19.74	NCED3	PEG-SnRK2.3OX/HAT1OX	19.11	19.11	19.17	19.13
RD29A	CK-Col-0	18.67	18.78	18.83	18.76	RD29A	CK-Col-0	20.68	20.58	20.66	20.64	RD29A	CK-Col-0	19.73	19.7	19.61	19.68
RD29A	CK-HAT1OX#13	19.84	19.8	19.79	19.81	RD29A	CK-HAT1OX#13	21.12	21.19	21.17	21.16	RD29A	CK-HAT1OX#13	20.09	20.17	20.13	20.13
RD29A	CK-SnRK2.3OX/HAT1OX	18.67	18.57	18.65	18.63	RD29A	CK-SnRK2.3OX/HAT1OX	20.43	20.43	20.55	20.47	RD29A	CK-SnRK2.3OX/HAT1OX	19.47	19.42	19.61	19.5
RD29A	PEG-Col-0	16.05	16.09	16.01	16.05	RD29A	PEG-Col-0	17.38	17.47	17.38	17.41	RD29A	PEG-Col-0	17.43	17.49	17.49	17.47
RD29A	PEG-HAT1OX#13	17.29	17.21	17.16	17.22	RD29A	PEG-HAT1OX#13	18.69	18.62	18.7	18.67	RD29A	PEG-HAT1OX#13	18.91	18.87	18.83	18.87
RD29A	PEG-SnRK2.3OX/HAT1OX	15.5	15.5	15.56	15.52	RD29A	PEG-SnRK2.3OX/HAT1OX	17.16	17.19	17.19	17.18	RD29A	PEG-SnRK2.3OX/HAT1OX	17.64	17.65	17.54	17.61
RD22	CK-Col-0	17.75	17.72	17.72	17.73	RD22	CK-Col-0	20.17	20.09	20.19	20.15	RD22	CK-Col-0	19.18	19.17	19.28	19.21
RD22	CK-HAT1OX#13	18.85	18.81	18.8	18.82	RD22	CK-HAT1OX#13	21.09	21.04	21.02	21.05	RD22	CK-HAT1OX#13	20.1	20.14	20.12	20.12
RD22	CK-SnRK2.3OX/HAT1OX	17.48	17.6	17.6	17.56	RD22	CK-SnRK2.3OX/HAT1OX	20.13	20.18	20.23	20.18	RD22	CK-SnRK2.3OX/HAT1OX	18.94	18.99	19.01	18.98
RD22	PEG-Col-0	14.79	14.78	14.83	14.8	RD22	PEG-Col-0	16.49	16.54	16.59	16.54	RD22	PEG-Col-0	16.53	16.58	16.45	16.52
RD22	PEG-HAT1OX#13	15.74	15.74	15.8	15.76	RD22	PEG-HAT1OX#13	17.28	17.24	17.38	17.3	RD22	PEG-HAT1OX#13	17.94	17.89	17.96	17.93
RD22	PEG-SnRK2.3OX/HAT1OX	14.18	14.26	14.19	14.21	RD22	PEG-SnRK2.3OX/HAT1OX	16.32	16.38	16.38	16.36	RD22	PEG-SnRK2.3OX/HAT1OX	16.64	16.58	16.58	16.6
