# Supplementary material for: Transcription factor HAT1 is a substrate of SnRK2.3 kinase and negatively regulates ABA synthesis and signaling in Arabidopsis responding to drought
Source: PLoS Genet. 2018 Apr 16;14(4):e1007336. doi: 10.1371/journal.pgen.1007336 (PMC5919683; doi:10.1371/journal.pgen.1007336)
Supplement: S2 Data — (XLSX) [file pgen.1007336.s011.xlsx]

## Sheet: _Fig S3D,S3E and S3F
1/2 MS grow 4 days and transfer
	1/2 MS primary root length								10 μM ABA Primary root length （cm）								200mM Mannitol Primary root length （cm）
	Col-0	hat1	hat2	hat3	hat1hat2	hat1hat3	hat1hat2hat3		Col-0	hat1	hat2	hat3	hat1hat2	hat1hat3	hat1hat2hat3		Col-0	hat1	hat2	hat3	hat1hat2	hat1hat3	hat1hat2hat3
Repeat1	5.935	5.917	6.388	6.328	5.575	5.513	5.83	Repeat1	3.316	3.318	3.118	3.092	3.132	1.93	2.249	Repeat1	2.683	2.521	2.359	2.396	2.79	3.26	3.124
	5.638	5.841	6.057	5.842	5.565	5.95	5.873		2.6	3.343	3.055	2.913	3.415	2.658	1.997		2.498	2.804	2.56	2.356	2.548	3.096	3.311
	5.749	5.708	6.157	6.087	5.081	6.248	5.421		3.363	3.215	3.422	2.559	3.189	2.787	2.311		2.728	2.266	2.489	2.575	2.75	3.15	3.381
	5.65	5.437	5.576	6.032	5.622	6.218	5.477		3.668	3.64	3.582	3.25	3.242	1.89	2.159		2.301	2.581	2.319	2.602	2.413	3.352	3.217
	5.651	5.602	5.867	5.361	6.217	5.96	5.275		2.71	3.35	3.755	3.326	3.394	2.147	2.138		2.608	2.107	2.678	2.302	2.539	3.167	3.084
	5.703	5.309	5.331	6.058	6.067	5.757	5.494		3.623	3.151	3.321	3.484	3.173	2.361	2.351		2.782	2.619	2.562	2.713	2.354	3.036	3.169
	5.568	5.538	5.341	4.532	6.118	5.528	5.057		3.416	3.166	3.378	3.36	3.107	2.422	2.12		2.36	2.413	2.561	2.012	2.739	3.613	2.952
	5.946	5.535	5.839	5.569	5.849	5.337	5.604		3.522	3.284	3.378	3.111	3.36	2.038	2.074		2.825	2.313	2.412	2.514	2.455	3.776	3.252
Repeat2	5.831	5.408	5.243	5.704	5.976	5.164	5.705	Repeat2	2.662	3.275	3.412	3.417	3.243	2.28	2.16	Repeat2	2.232	2.305	2.569	2.278	2.043	3.11	3.602
	5.83	5.529	5.287	5.482	5.541	5.619	5.727		3.368	2.557	3.763	3.013	3.47	2.323	2.192		2.653	2.422	2.206	2.12	2.739	2.955	3.371
	5.281	5.44	5.664	5.734	5.911	5.67	5.754		3.541	2.93	3.513	2.919	3.183	2.597	1.999		2.141	2.885	2.879	2.286	2.444	3.099	3.2
	5.661	5.879	6.032	5.913	5.92	5.49	5.988		2.623	3.009	3.291	3.518	3.167	2.494	1.86		2.377	2.548	2.166	2.183	2.623	2.989	3.165
	5.242	5.761	6.103	5.944	5.679	5.991	5.528		3.133	3.299	3.269	3.382	3.438	1.859	1.853		2.322	2.289	2.629	2.216	2.329	3.119	3.411
	5.148	5.52	6.018	6.265	5.612	5.419	5.384		2.884	2.984	2.898	2.998	3.194	2.692	2.009		2.469	2.123	2.633	2.701	2.333	3.352	3.561
	5.786	5.736	5.875	5.629	5.094	5.737	5.433		3.029	3.491	3.724	2.754	3.204	1.773	2.191		2.205	2.549	2.415	2.209	2.409	3.367	3.319
	5.805	5.622	5.695	6.216	5.945	5.345	5.987		3.068	3.767	3.079	2.829	3.242	2.073	2.382		2.583	2.727	2.387	2.817	2.349	3.568	3.223
	6.203	5.516	5.69	6.069	5.409	5.45	5.701		2.551	3.659	2.932	2.795	3.489	2.08	2.632		2.546	2.148	2.245	2.187	2.514	3.015	3.142
	5.522	6.12	5.727	5.407	5.915	5.314	6.191		3.659	3.158	2.879	3.258	3.227	2.107	2.15		2.497	2.774	2.557	2.37	2.2	3.258	3.414
Repeat3	5.822	5.172	5.792	5.79	5.653	5.507	5.72	Repeat3	3.209	3.207	3.084	3.14	3.128	2.591	2.269	Repeat3	2.738	2.529	2.162	2.487	2.037	3.472	2.959
	6.276	5.864	5.684	5.311	5.458	5.601	6.084		3.128	3.533	3.01	3.572	3.18	1.859	2.629		2.098	2.584	2.564	2.398	2.217	3.209	3.306
	6.115	5.77	5.659	5.727	5.396	5.802	6.036		3.172	3.075	3.417	3.665	3.066	2.051	2.832		2.613	2.213	2.643	2.404	2.649	3.122	3.61
	5.831	6.341	5.548	5.681	5.714	6.248	5.847		2.99	3.494	3.177	3.578	3.165	2.167	1.947		2.744	2.641	2.773	2.736	2.467	3.208	3.508
	5.968	5.664	5.89	6.295	5.956	5.43	5.484		3.129	3.193	3.238	3.56	3.386	2.164	2.31		2.812	2.188	2.479	2.71	2.756	3.782	2.977
	5.698	6.367	5.709	4.985	5.805	6.584	5.248		3.245	3.24	3.195	3.457	3.107	1.697	2.083		2.753	2.554	2.338	2.529	2.392	2.99	3.297
	5.144	5.578	6.314	5.594	5.838	5.554	5.939		3.217	3.225	2.965	3.585	3.003	2.624	2.225		2.267	2.645	2.236	2.074	2.403	3.461	3.271
	5.75	5.691	5.539	6.111	5.832	5.714	5.905		3.066	2.97	3.309	3.592	3.229	1.897	2.554		1.943	2.544	2.314	2.669	2.698	3.024	3.404
	5.193	5.46	5.876	5.526	5.731	5.852	6.088		3.23	3.035	3.197	3.437	3.259	1.786	2.05		2.522	2.418	2.284	2.802	2.382	3.622	3.495
	Fresh weight of 30 seedlings(mg)
	1/2MS	Col-0	hat1	hat2	hat3	hat1hat2	hat1hat3	hat1hat2hat3	200mM Mannitol		Col-0	hat1	hat2	hat3	hat1hat2	hat1hat3	hat1hat2hat3
	Repeat1	172.4	167.6	170.9	172.6	170.2	170.7	178.2		Repeat1	98.5	99.8	96.4	105.8	103.4	119.8	120.2
	Repeat2	166.8	162.7	165.8	175.4	175.7	171.5	169.4		Repeat2	100.3	103.7	100.5	103.6	108.9	126.2	125.5
	Repeat3	175.9	175.1	174.8	168.4	159.5	179.6	165.3		Repeat3	92.5	101.6	101.8	94.7	98.2	121.9	115.7

## Sheet: Fig S4
Stomatal aperture(μm )
	CK							ABA
	Col-0	hat1	hat2	hat3	hat1hat2	hat1hat3	hat1hat2hat3	Col-0	hat1	hat2	hat3	hat1hat2	hat1hat3	hat1hat2hat3
Repeat 1	5.934	6.063	4.986	5.701	5.902	5.564	5.22	4.03	4.148	3.19	3.22	3.124	2.062	2.315
	5.869	6.391	6.082	5.646	5.502	5.794	5.826	3.455	3.501	3.536	3.5	3.717	2.202	1.672
	5.809	5.589	5.809	5.758	6.062	5.773	6.062	3.131	3.433	3.123	2.831	3.472	2.121	1.529
	5.869	5.047	5.702	5.612	5.746	6.055	5.139	2.666	3.07	3.224	3.123	2.924	1.5	2.33
	5.849	6.595	5.284	6.101	5.106	5.161	5.259	3.321	3.076	3.172	3.61	2.523	1.803	2.054
	5.3	5.81	5.592	5.43	5.902	5.248	5.906	4.259	2.614	3.099	3.657	3	2.354	1.729
	5.809	5.519	5.508	5.966	5.631	6.34	5.246	2.758	4.148	3.317	3.099	3.924	2.2	2.584
	5.432	5.392	5.635	5.301	5.515	5.961	5.826	3.259	3.014	3.408	3.099	3.528	1.581	1.543
	5.561	5.118	5.689	5.43	5.846	5.483	6.112	3.204	3.256	3.228	3.083	3.727	1.803	1.887
	5.019	5.984	5.5	5.71	5.425	5.604	5.139	2.97	2.427	3.083	3.152	3.59	2.115	1.603
	5.769	5.717	5.85	6.178	5.6	5.262	6.192	3.155	3.914	3.521	3.743	3.523	2.5	1.011
	5.759	5.882	5.946	5.514	6.124	5.535	5.062	3.67	3.002	3	2.59	3.252	1.118	2.243
	6	6.278	5.301	5.602	5.794	5.455	5.308	3.501	3.11	3.61	3.025	2.831	1.118	1.216
	6.081	5.733	6.071	5.743	5.708	5.644	5.246	3.07	3.23	3.153	3.315	3.099	2	1
	4.832	5.882	6.301	5.594	5.616	6.043	5.433	3.77	3.065	3.299	3.22	3.117	2.915	2.073
	6.45	4.519	5.382	5.708	5.86	6.023	5.34	3.001	3.011	3.5	3.201	3.101	1.581	1.801
	5.769	5.569	5.612	5.733	5.336	4.876	5.673	3.201	2.524	3.385	3.59	3.408	2.062	1.528
	5.482	6.201	6.062	5.873	5.566	4.201	5.014	3.065	3.214	3.148	3	3.59	1.5	1.606
	6.696	5.211	5.28	5.299	6.105	5.961	5.631	3.21	3.321	3.61	3.324	3.107	2.55	2.062
	6.414	5.932	5.434	5.526	5.81	5.262	5.925	3.262	3.57	3.343	3.61	2.808	2.393	1.162
	5.561	5.625	5.65	5.601	5.246	5.696	5.559	4.049	3.57	3.385	2.831	3.373	1.808	2
	5.607	5.967	5.394	5.309	5.308	6.685	5.192	3.57	3.501	2.701	3.61	3.305	2.236	1.536
	6.024	5.657	5.671	5.66	5.179	5.428	5.259	3.391	2.95	3.59	3.243	3.282	1.828	1.5
	5.375	5.903	5.195	5.522	5.906	4.95	6.77	2.887	3.501	3.2	3.325	3.789	1.803	1.761
	5.832	5.481	5.902	5.322	5.308	5.455	4.778	3.166	3.055	3.208	3.528	3.103	2.55	1.553
	6.45	6.577	5.911	6.014	5.576	5.991	5.746	3.335	3.501	3.61	4.143	3.432	2.915	2.354
	5.375	5.54	5.546	6.32	5.56	6.455	5.382	3.097	3.455	3.117	3.22	3.157	1.581	1.808
	5.375	5.923	5.397	4.5	5.618	5.23	5.012	3.57	3.07	3.5	3.243	3.108	1.581	2.202
	5.536	5.466	5.393	5.616	5.44	4.95	5.794	3.175	2.887	3.385	3.301	3.261	2.236	2.55
	4.808	6.577	5.961	5.515	5.5	5.773	5.732	3.96	2.876	3.083	3.317	3.108	1.118	2.5
	5.769	5.238	5.325	5.055	4.966	6.088	5.618	3.131	3.201	3.22	3.5	2.809	2.236	1.915
	5.561	6.239	5.119	5.806	5.548	5.95	6.301	2.666	3.201	2.852	3.743	3.235	1.381	2.202
Repeat 2	5.849	5.118	5.413	5.6	5.336	6.001	5.045	3.17	3.23	3.5	3	3.268	1.581	2.5
	5.432	4.65	5.733	5.548	5.732	6.262	4.433	3.259	3.131	3	3.235	3.627	1.693	1.512
	5.789	6.54	5.966	5.939	6.124	6.66	6.5	3.366	2.97	3.228	3.272	3.232	1.463	1.579
	4.327	5.738	5.936	5.618	5.631	5.925	5.548	3.082	2.97	2.95	2.95	3.278	2.5	1.816
	5.31	4.952	6.212	5.462	6	5.898	5.602	3.37	4.23	3.472	3.021	3.623	1.5	1.795
	5.375	5.158	5.119	5.5	5.246	5.227	5.602	3.17	3.96	3.5	2.61	2.821	1	1.816
	6.275	5.52	5.43	5.925	5.708	3.432	5.559	3.501	4.201	4.025	2.924	3.922	2.062	1.243
	5.075	4.519	5.794	5.732	5.602	6.177	7.7	4.67	2.564	3.523	3.472	4.077	2.5	1.773
	5.31	6.373	5.573	5	6.062	5.25	5.559	3.214	3.261	3.22	3.272	3.216	2.236	1.981
	5.482	6.019	5.372	6.062	5.616	6.328	5.885	3.264	3.041	3.148	3.35	3.447	2.55	1.35
	5.607	5.333	5.522	5.944	5.676	5.25	7.5	3.36	3.4	3.272	3.308	2.807	1.55	1.75
	5.759	4.828	5.426	5.465	5.413	5.251	6.301	3.57	2.903	3.217	3.61	3.22	1.202	1.824
	5.696	5.903	5.101	5.601	5.201	5.824	5.944	3.566	3.078	3.701	3.331	3.124	2.041	2.512
	6.5	5.717	4.982	5.602	6.192	5.475	5.846	3.12	3.041	3.148	3.148	3.294	2	1.75
	5.482	5.302	6.064	5.602	5.512	5.853	7.7	3.17	4.432	3.265	3.021	3.042	2	1.606
	5.947	5.984	5.208	5.734	5.611	5.898	5.5	3.332	3.735	3.117	3.5	3.924	1.5	1.052
	5.789	6.201	5.982	5.112	4.5	5.604	5.276	2.901	4.041	3.031	3.5	3.385	2.536	1.75
	4.808	6.073	5.397	5.998	4.544	6	5.062	3.455	3.561	2.924	3.59	3.924	1	1.5
	5.354	5.923	5.359	5.605	5.682	4.878	6.014	2.564	3.108	3.185	2.831	3.243	1.118	2.202
	6.539	5.466	5.985	5.322	5.944	5.227	5.732	3.604	3.404	3.315	3.031	2.955	1.501	1.727
	6.268	6.063	5.753	5.705	5.732	5.215	5.5	3.366	3.15	3.61	3.364	2.922	1.1	1.902
	5.769	4.828	5.983	4.9	5.624	5.159	5.559	3.167	2.965	3.148	3.343	3.831	2.093	1.773
	5.789	5.118	5.346	5.559	5.817	5.579	5.139	3.23	2.661	3.95	3.331	3.375	2.162	1.432
	5.627	6.88	6.042	5.77	5.276	4.579	5.308	2.676	3.482	3.208	3.252	3.701	1.581	2.073
	5.832	5.021	5.204	5.925	5.964	6.898	5.062	4.259	3.5	3.148	3.657	2.148	2.037	1.59
	5.327	5.391	5.194	5.618	5.434	5.904	5.515	3.201	2.95	2.95	3.301	3.385	1.581	2.404
	5.809	5.853	5.295	5.924	5.139	6.743	5.394	3.465	2.923	3.385	3.031	3.148	2.031	1.848
	6.539	5.546	5.739	5.194	5.732	5.426	5.322	3.501	3.5	3.25	3.315	3.22	1.829	1.606
	5.438	5.637	5.526	5.472	5.409	5.328	5.528	3.228	3.174	2.984	3.284	3.174	1.674	1.505
	5.482	5.982	5.52	5.984	5.593	5.268	5.678	3.748	3.524	3.64	3.4	3.955	1.558	1.755
	5.009	5.718	4.985	6.028	5.829	5.094	5.984	3.028	3.628	3.526	3.835	3.684	1.954	1.352
	6.284	6.49	5.004	5.583	5.938	5.4	5.285	3.564	3.586	3.568	3.88	3.657	1.65	1.541
	6.039	6.239	5.678	5.984	5.185	5.285	5.464	3.285	3.927	3.449	3.452	3.256	1.685	1.573
	6.192	6.019	5.91	5.836	5.265	5.782	5.4	3.196	3.185	3.264	3.106	3.553	1.574	1.997
Repeat 3	5.829	5.725	6.274	5.593	5.26	5.778	5.846	2.658	3.009	3.905	3.646	3.168	1.75	1.9
	5.583	5.642	6.492	5.748	5.834	5.91	6.108	2.9	3.648	3.154	3.458	3.096	1.554	2.065
	5.627	5.542	6.085	5.475	6.293	6.1	6.224	3.68	3.625	3.538	3.385	3.112	1.203	1.684
	5.6	5.029	5.478	5.432	5.943	6.383	6.165	3.648	4.094	3.54	3.907	3.434	1.484	1.776
	5.175	5.032	5.783	5.196	5.954	6.092	5.938	3.902	3.652	2.868	3.75	3.658	2.153	1.984
	5.375	5.118	5.782	5.398	6.165	5.685	6.046	3.644	3.323	2.936	4.241	3.435	2.228	1.665
	5.43	4.859	5.892	5.097	5.648	5.664	5.365	3.485	3.165	2.702	3.558	3.742	1.754	2.115
	5.932	5.83	5.945	5.734	5.009	5.839	5.074	3.854	3.194	3.426	3.452	3.854	1.685	2.348
	6.009	5.728	5.974	5.99	5.683	5.648	5.032	3.168	2.54	3.153	2.58	3.664	1.496	1.654
	6.118	5.924	5.564	5.086	5.965	5.985	5.195	3.265	3.253	3.386	3.074	3.236	1.873	1.644
	6.325	5.625	6.196	4.768	5.846	5.486	5.984	3.384	3.872	4.045	2.886	3.007	1.564	1.583
	5.937	6.047	6.2	4.986	5.982	6.038	5.958	3.671	3.021	3.854	2.685	3.252	1.907	1.82
	5.846	5.637	5.735	5.864	6.372	5.85	5.586	3.053	3.482	3.267	3.254	2.68	1.665	2.426
	5.728	5.993	5.008	6.002	5.884	5.873	5.849	3	3.909	3.32	3.635	2.668	1.65	1.954
	5.284	6.02	4.985	6.195	5.9	6.295	5.265	3.658	3.175	3.253	3.775	2.576	1.862	1.438
	5.738	5.638	5.753	5.986	5.452	6.402	6	4.185	3.462	3.275	3.368	2.986	1.475	1.205
	6.253	5.482	5.856	6.164	6.109	5.748	5.584	3.008	3.84	3.55	3.549	3.557	2.005	1.764
	5.592	5.862	5.375	6.38	6.05	5.484	5.866	3.957	3.028	3.475	3.564	3.264	1.964	2.184
	5.283	5.685	5.846	5.674	5.724	5.738	5.365	3.165	3.005	2.554	3.285	2.985	2.018	1.465
	4.998	5.903	5.903	5.98	5.368	5.92	6.305	3.856	3.016	2.657	3.982	3.553	1.965	1.548
	5.028	6.043	5.839	6.375	5.74	5.648	5.858	3.564	3.482	3.32	3.9	3.254	1.587	1.745
	5.387	6.475	5.743	5.635	5.185	5.182	6.13	3.218	2.957	3.755	3.686	3.187	1.44	1.654
	5.174	6.19	5.676	6.16	4.763	5.682	6.38	2.858	2.684	3.585	3.992	3.745	1.832	1.708
	5.85	5.476	5.98	5.375	4.998	5.605	6.034	2.904	3.009	3.594	3.2	3.962	1.641	1.946
	5.909	5.397	5.943	5.452	5.475	5.285	5.946	3.428	3.284	4.068	3.554	3.655	1.7	1.783
	6.2	5.182	6.195	5.338	5.018	6.194	5.904	3.265	3.64	3.365	3.248	3.648	1.945	2.125
	5.734	5.009	6.038	5.849	4.926	6.06	6.002	3.452	3.527	3.287	3.854	3.365	1.638	1.754
	5.632	5.385	6.295	5.004	5.386	5.829	5.46	3.488	3.275	3.754	3.165	3.713	2.214	1.386
	5.553	5.472	5.675	5.584	6.046	5.748	5.254	3.64	3.645	3.75	3.756	3.442	2.018	1.957
	5.274	5.843	5.517	5.903	6.175	6.043	5.295	3.64	3.44	3.468	3.368	3.095	2.367	2.005
	5.932	5.275	5.385	5.372	5.362	5.465	5.643	3.625	3.849	3.265	3.34	3.545	1.528	1.846
	5.738	5.27	5.837	5.87	5.783	5.927	5.196	3.752	3.095	3.85	3.534	3.438	1.502	1.365
	5.712	5.472	5.175	6.493	5.828	5.846	5.468	3.165	4.192	3.546	3.296	3.36	1.684	1.952
	5.538	5.82	5.473	6.039	5.492	5.364	5.009	3.2	3.005	3.075	3.445	3.5	1.994	1.967
	5.902	6.002	5.93	5.647	6.185	5.836	5.006	3.904	3.58	3.021	3.74	3.751	1.647	1.675
	5.81	5.832	6.03	5.368	5.684	5.208	5.485	2.958	3.692	3.154	3.93	3.448	1.736	1.486
	5.872	5.226	5.375	5.974	5.903	5.684	5.957	2.785	3.774	3.641	3.264	3.854	1.983	1.776
	5.412	5.491	5.374	5.647	5.744	5.826	5.864	3.005	3.256	3.36	3.465	3.643	1.548	1.82
	5.692	5.295	5.638	5.66	5.658	5.902	5.653	3.264	3.571	3.834	3.728	3.284	1.55	1.784

## Sheet: Fig S5B and 5C
Fig S5B
conductivity(ms/cm)
	C1			C2
		CK	Drought 7d	Drought 14d	CK	Drought 7d	Drought 14d
Col-0	Repeat1	0.276	0.568	1.69	2.17	2.46	3.02
	Repeat2	0.212	0.702	1.85	2.06	2.48	3.15
	Repeat3	0.291	0.794	1.67	2.25	2.87	3.39
HAT1OX#11	Repeat1	0.301	1.063	2.39	2.26	2.63	3.23
	Repeat2	0.265	0.914	2.31	2.08	2.38	2.89
	Repeat3	0.204	0.883	2.25	2.19	2.44	3.04
HAT1OX#13	Repeat1	0.217	1.06	2.59	2.32	2.72	3.17
	Repeat2	0.274	0.83	2.47	2.14	2.35	3.09
	Repeat3	0.253	0.9694	2.41	2.28	2.49	3.25
hat1	Repeat1	0.285	0.72	1.74	2.52	2.67	3.19
	Repeat2	0.215	0.62	1.48	2.84	2.54	2.94
	Repeat3	0.24	0.58	1.82	2.19	2.51	3.32
hat1hat3	Repeat1	0.18	0.37	1.34	2.21	2.65	3.08
	Repeat2	0.23	0.41	1.35	2.58	2.34	2.89
	Repeat3	0.22	0.45	1.22	2.13	2.31	2.93
Fig S5C	Survival plants			Total Plants			Survival Rate(%)
	Repeat1	Repeat2	Repeat3	Repeat1	Repeat2	Repeat3	Repeat1	Repeat2	Repeat3
Col-0	14	16	17	21	27	27	40.74	55.56	51.85
HAT1OX#11	5	7	7	27	27	27	14.81	25.93	25.93
HAT1OX#13	4	6	8	27	27	27	14.81	22.22	25.93
hat1	18	16	18	27	27	27	44.44	48.15	55.56
hat1hat3	23	22	24	27	27	27	70.37	66.67	74.07

## Sheet: Fig S8
qPCR
40 Cycles,94℃ 5min，94℃ 10s，58℃ 10s，72℃ 5min
Repeat1							Repeat2							Repeat3
Target	Sample	Cq1	Cq2	Cq3	Mean Cq		Target	Sample	Cq1	Cq2	Cq3	Mean Cq		Target	Sample	Cq1	Cq2	Cq3	Mean Cq
Actin	Col-0	18.69	18.74	18.79	18.74		Actin	Col-0	20.23	20.16	20.12	20.17		Actin	Col-0	21.31	20.94	21.5	21.25
Actin	HAT1OX#13	19.05	19.01	19.09	19.05		Actin	HAT1OX#13	21.07	21.08	21	21.05		Actin	HAT1OX#13	21.12	21.15	21.12	21.13
Actin	SnRK2.3OX	18.17	18.25	18.12	18.18		Actin	SnRK2.3OX	21.15	21.12	21.03	21.1		Actin	SnRK2.3OX	20.85	20.92	21.05	20.94
Actin	SnRK2.3OX/HAT1OX	18.63	18.61	18.35	18.53		Actin	SnRK2.3OX/HAT1OX	20.84	20.69	20.81	20.78		Actin	SnRK2.3OX/HAT1OX	22.17	22.18	22.22	22.19
HAT1	Col-0	22.12	22.08	22.22	22.14		HAT1	Col-0	23.89	23.91	23.78	23.86		HAT1	Col-0	24.27	24.43	24.11	24.27
HAT1	HAT1OX#13	17.52	17.84	17.56	17.64		HAT1	HAT1OX#13	20.01	20.04	20.1	20.05		HAT1	HAT1OX#13	19.75	19.82	20.01	19.86
HAT1	SnRK2.3OX/HAT1OX	17.24	17.16	17.35	17.25		HAT1	SnRK2.3OX/HAT1OX	19.83	19.92	20.16	19.97		HAT1	SnRK2.3OX/HAT1OX	20.84	20.82	20.89	20.85
SnRK2.3	Col-0	23.47	23.58	23.42	23.49		SnRK2.3	Col-0	24.24	24.15	24.15	24.18		SnRK2.3	Col-0	25.03	25.01	25.11	25.05
SnRK2.3	SnRK2.3OX	18.92	18.97	18.84	18.91		SnRK2.3	SnRK2.3OX	21.41	21.41	21.44	21.42		SnRK2.3	SnRK2.3OX	20.79	20.84	20.98	20.87
SnRK2.3	SnRK2.3OX/HAT1OX	19.06	19.17	19.22	19.15		SnRK2.3	SnRK2.3OX/HAT1OX	20.92	20.94	21.02	20.96		SnRK2.3	SnRK2.3OX/HAT1OX	22.18	22.21	22.15	22.18

## Sheet: Fig S9
Fig 9B
Conductivity(ms/cm)		C1			C2
		CK	Drought 7d	Drought 14d	CK	Drought 7d	Drought 14d
Col-0	Repeat1	0.214	0.652	1.95	2.21	2.73	3.21
	Repeat2	0.274	0.843	1.81	1.77	2.91	3.08
	Repeat3	0.312	0.706	1.76	2.32	2.27	3.27
HAT1OX#13	Repeat1	0.22	1.05	2.7	2.06	2.84	3.19
	Repeat2	0.393	0.942	2.23	2.24	2.52	2.96
	Repeat3	0.376	1.18	2.58	2.01	2.72	3.27
SnRK2.3OX/HAT1OX	Repeat1	0.302	0.769	1.74	2.19	2.74	3.29
	Repeat2	0.393	0.723	1.82	2.26	2.39	3.12
	Repeat3	0.262	0.671	1.68	2.51	2.63	3.32
Fig 9C
	Survival plants			Total Plants			Survival Rate(%)
	Repeat1	Repeat2	Repeat3	Repeat1	Repeat2	Repeat3	Repeat1	Repeat2	Repeat3
Col-0	22	21	19	27	27	27	81.4815	77.7778	70.3704
HAT1OX#13	9	8	7	27	27	27	33.3333	29.6296	25.9259
SnRK2.3OX/HAT1OX	23	24	21	27	27	27	85.1852	88.8889	77.7778

## Sheet: Blinded experiments
	Stomatal aperture (μm)
	CK										ABA treatment
	Col-0	HAT1OX#11	HAT1OX#13	hat1	hat2	hat3	hat1hat2	hat1hat3	hat1hat2hat3		Col-0	HAT1OX#11	HAT1OX#13	hat1	hat2	hat3	hat1hat2	hat1hat3	hat1hat2hat3
Repeat1	5.845	5.747	5.392	6.827	6.577	6.373	5.667	6.801	6.403		3.236	4.924	4.519	3.535	2.829	2.952	3.217	2.225	1.733
	5.866	6.439	5.902	6.14	6.391	5.577	5.824	5.905	5.842		3.773	5.301	4.963	3.466	3.139	3.288	3.139	1.569	1.569
	5.903	5.963	5.589	5.362	5.047	5.238	5.589	6	5.831		2.982	4.528	4.519	4.159	3.139	2.792	3.471	1.386	1.961
	6.008	5.481	5.439	6.603	5.188	5.922	6.288	6.021	5.717		2.853	4.528	4.589	3.125	2.858	3.139	2.519	2.219	2.192
	6.136	5.589	5.828	4.854	5.481	5.431	5.519	5.385	5.315		3.139	5.09	4.042	2.926	3.012	3.188	2.64	1.569	2.358
	5.07	5.902	5.963	6.338	5.828	5.882	5.922	5.717	5.852		3.139	4.717	3.431	3.519	2.64	2.903	3.5	1.011	2.192
	5.605	6.448	5.717	5.782	5.418	5.926	5.738	6.083	5.59		3.961	5.123	5.481	3.451	3.412	3.188	2.64	0.98	1.961
	5.757	6.414	5.853	5.738	5.414	5.963	6.439	5.385	6.012		2.5	4.693	4.902	3.414	3.287	3.65	3.569	1.884	2.64
	5.58	5.922	5.902	5.906	5.481	5.64	5.88	5.301	6.5		3.858	4.325	4.828	2.98	2.902	2.941	3.118	1.225	1.88
	5.682	5.88	6.118	6.267	6.201	5.858	5.922	5.34	6.649		3.481	5.28	4.982	2.952	3.863	3.522	2.961	1.471	1.386
	5.697	6.021	5.903	5.362	5.65	5.042	5.902	5.811	5.025		3.64	5.641	4.439	2.941	2.858	3.535	3.12	1.707	0.98
	6.476	5.88	5.882	6.311	5.952	6.55	5.922	5.5	5.701		2.941	4.743	4.042	3.471	3.042	2.941	2.65	1.696	1.471
	5.806	5.932	6.411	5.427	5.412	5.414	5.926	5.5	5.59		2.982	4	4.412	3.926	2.499	3.152	2.837	1.225	1.096
	5.423	6.327	6.341	5.309	6.063	5.963	6.391	6.528	5.528		3.55	3.64	3.952	2.961	3.369	2.961	3.287	2.219	1.49
	6.311	6.019	5.88	6.274	6.667	5.904	5.275	6.031	5.536		3.471	5.025	4.837	3.471	3.392	3.1	3.412	1.25	2.439
	5.903	6.481	5.903	5.34	5.392	5.518	5.481	5.971	6		3.451	5	4.412	3.188	2.824	2.961	3.439	1.55	1.471
	5.95	6.096	5.481	6.068	5.137	4.926	5.693	5.671	5.92		2.982	4.924	4.042	2.858	2.882	3.431	3.569	2.007	1.55
	5.858	6.471	5.945	5.782	5.137	5.922	5.88	6.062	5.74		2.941	4.61	4.412	3.1	3.386	3.288	3.019	1.976	1.999
	5.329	5.784	6.38	6.535	5.952	4.902	6.414	5.654	6.536		3.188	4.512	3.863	2.64	3	3.431	2.08	1.696	1.096
	6.58	6.88	5.765	5.813	5.902	5.922	6.439	5.5	6.021		2.903	5.22	3.863	2.451	2.902	3.184	2.999	1.869	1.941
	6.433	5.5	5.824	6.38	5.903	5.431	6.306	6.03	5.185		3.64	4.517	5.1	2.519	3.188	2.857	3.589	1.55	2.412
	4.954	5.963	6.391	6.005	5.414	5.903	6.414	5.22	5.031		2.842	4.519	4.217	3.483	3.451	3.295	3.582	1.55	1.471
	5.829	6.255	6.333	5.536	5.88	6.448	5.392	5.099	6.083		3.021	5.408	4.414	3.519	2.64	3.471	3.285	1.867	1.961
	6.14	5.926	5.914	5.845	5.926	5.451	5.431	6.519	5.905		3.451	4.523	4.941	3.386	2.961	2.904	3.533	1.25	2.466
	5.845	5.063	6.314	6.477	5.04	6.369	5.431	5.025	6.083		3.1	4.931	4.412	3.414	2.353	2.863	2.941	2.275	2.021
	5.866	6.412	6.206	6.006	5.519	5.837	5.963	5.536	5.016		2.982	4.39	4.5	2.919	3.882	2.923	3.047	1.471	1.922
	5.95	5.783	6	5.603	5.999	5.392	5.982	5.523	5.83		3.952	4.931	3.882	2.61	3.391	2.952	2.929	1.55	1.431
	6.005	5.98	6.755	5.858	5.519	5.858	5.878	6	5.523		2.941	4.5	4.903	2.414	3.139	2.926	2.5	1.961	1.961
	5.95	5.444	5.429	6.385	6.412	6.01	6.373	5.559	6.018		3.49	4.61	4.952	3.853	3.163	3.421	2.65	1.32	1.471
	5.95	6.216	5.734	5.34	5.392	5.837	5.863	6.395	5.5		3.412	5.078	3.466	3.391	3.384	2.384	3.471	2.206	1.49
	5.906	5.914	5.184	5.782	6.391	5.37	5.982	6.519	5.5		2.941	3.924	4.625	2.961	2.982	2.941	2.828	1.25	0.98
	5.827	5.714	5.734	5.433	5.466	5.569	7.369	5.031	6.025		4.142	4.315	4.963	3.373	3.142	3.384	3.08	1.716	0.98
	6.65	5.21	5.285	5.398	6.392	5.414	5.412		6.011		3.667	5.159	4.439	3.192	3.412	3.733	3.535	1.32	1.55
	5.951	5.306	5.923	5.426	6.391	5.941	5.466				3.733				2.878	3.733	2.952	0.735	1.5
	4.534			6.477	6.159	5.902	6.431				4.238				3.853	2.941	3.466	1.976	1.982
Repeat2	5.746	5.745	6.391	5.782	5.926	5.466	4.902	5.018	5.5		3.096	5.276	4.451	2.451	3.294	3.829	2.952	1.5	1.085
	5.684	5.903	5.55	4.854	5.369	6.863	5.519	6.5	6.056		3.021	4.708	4.941	3.412	2.961	2.5	2.922	1.961	1.448
	5.906	5.902	5.391	5.398	5.418	6.391	5.54	5.515	6.083		3.096	5.566	4.439	2.414	2.961	3.139	3.431	1.25	1.391
	5.682	6.863	6.244	5.825	4.412	5.392	5.858	5.5	5.5		3	5	4.64	2.5	3.952	2.982	3.412	1.325	1.431
	5.068	6.314	5.903	5.398	5.431	5.392	5.392	6.021	5.519		3.451	4.9272	4.767	3.021	3.192	3.021	3.466	1.096	1.466
	5.792	5.106	5.829	5.95	5.471	6.412	5.863	5.631	6.159		3.021	4.59	5.021	3.391	3.49	3.439	3.1	0.946	1.961
	6.068	5.412	6.828	6.329	5.418	5.902	5.392	5.031	5.701		2.922	4.707	3.829	2.65	2.5	3.451	2.941	1.206	2.5
	5.006	5.466	5.805	6.329	6.431	6.063	6.439	5.536	5.616		3.451	5.202	5.063	2.926	3.466	2.5	3.519	2.032	1.1
	5.951	5.61	6.391	5.825	5.765	7.104	6.019	5.5	5.536		3.451	5.099	5.118	2.569	2.961	3.152	3.569	1.976	2.5
	5.948	5.98	5.755	5.854	5.871	5.922	6.863	5.714	5.796		3.482	4.746	4.932	3.192	3.386	3.252	3.042	1.55	1.391
	5.433	5.341	5.287	5.433	5.466	6.412	5.333	4.924	5.693		2.673	5.121	4.65	3.952	2.961	3.1	3.28	1.951	1.941
	6.503	5.773	5.481	5.883	5.019	5.903	5.373	5.671	5.61		3.288	3.606	3.952	2.982	3.288	2.693	3.021	1.25	1.882
	5.866	5.804	6.448	5.369	7.369	6.188	5.767	6.021	5.924		3.392	4.55	5.738	2.118	3.255	3.451	2.952	2.707	2.451
	5.682	5.431	5.353	6.369	5.414	5.926	5.902	5.612	6.259		3.1	4.581	5.414	3.369	3.693	2.451	3.139	2.538	1.961
	5.936	6.373	5.431	5.796	5.373	5.569	5.904	6.5	6.025		2.412	4.743	4.412	2.941	3.733	2.98	3.952	1.733	2.08
	5.605	5.865	5.843	6.796	5.414	6.448	5.926	6.5	5.743		2.941	4.936	5.431	3.922	3.08	4.384	2.64	1.471	2.64
	5.476	5.865	5.914	5.427	6.863	5.392	5.88	5.517	5.735		2.941	4.5	3.952	3.188	2.941	2.5	3.021	2.49	0.98
	6.14	5.865	5.884	6.14	6.863	5.926	6.448	5.406	5.59		3.863	4.081	5.982	3.49	2.451	2.982	2.941	1.716	1.471
	5.478	5.998	6.391	5.534	6.333	5.922	5.858	5.945	5.099		3.391	4.5	4.439	3.042	2.961	2.982	2.5	1.491	1.961
	5.813	6.414	5.804	5.854	5.882	5.952	5.333	5.754	5.364		3.412	5.64	4.519	3.693	3.192	2.64	2.64	1.49	1.961
	6.406	6.373	5.816	5.476	6.369	5.518	6.096	5.59	5.031		3.414	4.885	3.922	2.926	3.302	3.384	3.471	1.49	2.1
	5.682	5.902	6.275	6.311	6.391	5.462	5.98	5.616	5.65		2.922	4.962	4.902	3.288	3.1	2.767	2.982	1.491	2.451
	5.978	5.391	5.098	6.15	6.414	6.063	5.98	5.93	5.91		4.15	5.031	4.902	2.55	3.021	2.982	3.392	2.32	1.1
	5.603	5.392	5.863	5.433	5.882	6.466	5.235	5.071	6.325		3.569	5.025	5.451	2.589	2.471	3.466	4.047	1.32	2.021
	5.796	5.863	5.903	5.34	5.882	5.952	5.418	5.61	5.924		2.785	5.208	4.902	2.589	3.384	3.386	2.952	1.884	2.439
	5.603	5.902	5.837	5.865	5.431	5.431	5.858	5.5	6.5		3.471	5.41	4.021	3.1	3.471	2.952	3.569	1.716	1.922
	5.631	5.54	6.039	5.068	5.904	6.466	5.414	5.021	6.408		2.9	4.81	4.738	2.941	3.471	3.414	3.118	2.021	1.466
	6.536	5.519	5.369	5.282	5.843	6.88	5.863	5.162	5.943		2.982	4.693	4.882	4.063	2.64	3.412	2.999	2.032	1.471
	5.675	5.717	5.042	6.865	5.825	5.882	5.333	5.536	5.519		2.767	4.528	5.414	3.025	2.941	4.188	2.733	1.021	2.49
	6.211	6.063	5.118	6.093	5.683	5.926	5.196	6.062	6.436		4.042	4.962	5.54	3.425	2.98	3.573	3.466	1.5	1.535
	5.782	5.431	6.278	5.487	5.957	6.451	5.196	6.418	6.123		2.98	5.808	4.462		3.139	3.648		1.491	2.431
	5.603	4.999	5.882	5.785	5.683	6.462	5.414	6.371			3	4.402	4.5					1.748	2.042
	6.121	5.828	5.81	5.904	4.901	5.904	5.903	5.025			3.285	4.795						1.658	2.08
Repeat3	6.167	5.903	5.589	5.748	5.876	6.577	6.54	5.644	4.95		2.95	4.963	4.375	3.185	3.604	3.302	3.085	1.452	2.139
	5.251	5.546	6.106	6.179	5.049	5.118	5.733	6.262	5.948		3.562	5.003	4.29	4.021	3.57	2.717	4.196	1.648	2.5
	5.682	5.903	6.429	5.845	6.477	5.65	5.923	5.483	6.34		3.452	4.562	4.995	3.3	3.17	3.142	2.976	1.462	2.159
	5.228	4.439	5.306	5.906	5.734	6.211	5.932	5.948	5.877		3.056	4.635	4.859	2.583	2.644	3.142	3.563	1.829	1.431
	5.845	6.348	5.481	4.914	5.813	5.546	6.54	5.961	5.564		3.05	4.156	4.826	3.46	4.23	3.466	3.562	1.194	1.139
	5.902	4.952	5.047	6.14	6.209	5.751	6.434	5.57	6.024		2.859	3.99	4.73	3.047	3.77	3.466	3.093	1.004	1.431
	5.614	5.451	5.589	5.427	5.896	5.785	5.302	6.195	5.416		2.957	4.638	5.028	3.194	3.436	3.717	3.844	1.005	1.443
	5.58	5.863	5.837	5.661	5.817	6.81	6.019	5.869	5.43		3.185	4.53	4.938	3.119	3.564	2.828	3.927	1.185	1.961
	6.478	6.448	5.738	4.851	5.817	6.386	6.373	6.001	5.685		3.014	4.83	4.829	3.728	3.041	2.853	3.085	1.852	1.451
	4.746	5.837	5.302	4.54	5.734	5.657	6.063	5.991	5.877		2.657	4.928	4.781	3.029	3.259	3.07	3.689	2.184	1.693
	5.425	6.063	5.302	5.16	5.857	6.142	5.751	5.642	5.646		3.528	4.773	4.58	3.991	3.501	3.858	3.272	2.451	1.952
	6.329	6.373	4.902	5.781	5.259	5.139	5.047	5.644	5.168		3.58	4.952	4.171	3.041	2.876	3.139	3.247	2.08	1.096
	5.478	5.1	5.673	5.427	5.818	5.738	5.391	6.065	5.301		3.1	4.047	4.342	2.475	3.011	4.159	3.829	1.386	2.773
	5.95	5.042	5.047	5.883	5.574	5.878	5.211	4.963	5.203		2.5	3.858	4.311	3.991	3.321	3.589	3.022	1.961	2.192
	5.148	4.519	6.373	5.228	6.39	6.158	5.481	5.34	5.991		3.466	5.192	4.598	3.17	2.98	3.693	3.551	2.451	1.767
	6.477	5.673	6.278	6.217	6.06	5.546	4.999	5.494	5.455		4.188	4.902	4.478	3.57	3.696	3.595	3.81	1.096	1.961
	5.251	6.373	6.118	6.001	5.583	5.483	5.239	5.869	6.309		3.139	4.64	4.583	3.168	3.501	2.915	3.487	2.773	2
	6.256	6.063	5.28	5.552	6.768	5.903	5.55	6.495	5.468		2.451	4.858	5.068	3.049	2.733	3.715	2.508	1.55	1.65
	6.603	5.499	5.98	5.535	5.096	5.932	5.952	5.601	6.696		3.519	4.773	4.962	3.605	2.853	2.497	3.085	1.982	1.769
	4.913	5.824	5.047	6.394	5.678	4.902	5.28	5.66	6.511		3.733	4.967	5.433	3.991	3.431	2.933	3.196	1.64	2.021
	5.427	6.391	4.81	6.217	6.406	6.019	6.577	4.901	6.459		2.982	5.211	4.899	3.082	2.941	2.439	3.196	1.139	2.188
	4.854	4.999	5.738	5.792	6.389	5.804	5.605	5.681	5.921		2.961	5.451	4.603	3.011	2.952	3.085	3.288	1.64	1.288
	5.476	4.902	4.952	5.926	6.011	5.481	6.391	5.963	5.301		3.733	5.019	4.926	3.131	3.535	3.415	3.829	1.535	1.984
	6.477	5.49	5.376	4.854	5.839	5.858	6.2	5.601	5.749		2.982	4.982	3.914	2.475	3.952	3.449	3.451	1.471	1.384
	6.396	5.369	4.287	5.427	5.312	6.278	5.903	6.3	5.517		2.98	4.49	4.845	2.666	3.451	2.927	3.451	1.49	1.55
	5.883	5.042	5.575	5.914	5.813	5.159	5.159	6.455	7.557		2.98	4.369	5.068	3.201	2.5	3.011	2.773	1.55	1.767
	5.309	5.816	4.767	6.238	5.868	5.519	5.858	5.475	6.436		3.412	4.825	4.902	3.301	3.451	3.804	2.64	1.952	1.386
	5.953	5.5	6.49	6.329	6.209	5.903	4.902	5.426	4.876		3.1	5.16	4.761	3.301	3.61	3.497	3.192	1.982	1.55
	5.914	5.945	5.114	5.476	6.477	5.625	6.201	5.801	5.097		3	4.998	5.16	2.564	3.451	3.798	3.595	1.042	2.192
	5.427	5.37	5.672	5.552	6.209	6.577	5.952	5.857	5.14		2.961	4.342	3.914	3.455	3.288	4.252	2.686	2.519	2.192
	5.603	6.667	6.335	6.311	6.049	5.984	6.967	6.455	5.428		3.021	5.251	3.791	2.961	2.481	3.545	3.559	1.55	1.733
	5.926	6.201	5.951	5.605	5.259	5.519	5.621	6.262	5.517		3.922	3.914	4.845	3.321	4.519	3.123	3.546	2.021	1.941
	5.228	5.81	5.769	4.914	5.467	5.019	5.137	5.877	5.455		3.733	4.791	5.427	3.876	2.904	2.759	3.414	2.451	1.767
	6.217	5.932	4.65	5.845	6.263	5.865	5.706	3.991	5.23		3.466	4.501	4.079	2.475	3.81	3.123	4.047	1.941	2.192
	5.825	5.518	6.142	5.427	5.259	6.595	6.595	5.535	5.991		2.451	4.003	4.267	3	3.546	2.954	3.412	1.1	2.12
	6.085	4.902	5.546	6.165	5.967	5.81	5.65	5.877	5.564		3.466	3.534	4.661	2.8	3.483	3.518	2.984	1.096	1.523
	6.477	5.904	5.984	5.07	6.615	4.828	6.249	5.601	6.024		2.98	5.311	3.883	3.991	3.829	4.022	2.902	2.139	2.192
	5.535	5.824	5.519	6.346	3.434	6.08	5.81	5.991	5.088		3.302	4.603	4.58	3.131	3.589	3.487	2.773	1.471	2.021
	5.34	5.783	6.391	6.085	6.353	6.667	6.387	6.036	5.262		3.952	5.492	4.36	2.8	3.391	4.202	2.54	2.192	1.217
	5.767	5.961	4.853	6.148	5.518	5.28	5.828	5.991	5.557		3.733	4.531	5.125	2.214	2.961	3.804	3.411	1.55	1.941
	5.782	5.804	5.188	5.598	5.26	5.466	6.114	6.14	6.14		2.858	4.58	5.049	3.262	3.481	2.439	2.999	1.767	2.142
	5.951	5.767	5.851	5.831	6.137	5.466	5.546	6.011	6.605		3.302	5.171	4.982	3.259	2.589	3	3.767	1.471	1.963
	5.825	5.998	5.73	6.035	6.868	5.667	5.866	5.95	5.814		2.451	5.108	4.98	3.332	2.999	3.902	3.1	1.096	1.096
	6.311	5.667	5.04	5.883	5.492	5.751	5.717	5.332	5.208		3.047	4.07	4.902	2.666	3.211	3.562	3.192	1.64	1.767
	5.796	5.569	5.158	5.16	5.854	6.239	5.733	5.426	5.459		3.535	4.806	5.332	2.866	3.733	2.759	3.481	1.64	1.012
	5.096	5.118	6.595	4.998	5.151	5.984	5.466	6.023	6.416		3.589	4.476	4.95	3.866	3.733	2.927	3.829	2.451	1.49
	6.39		5.047	5.176	4.312	6.451	4.519	5.056	5.311		3.019	4.854	4.963	3.895	3.589	4.168	3.922	1.1	1.717
	5.429		5.483	5.513	5.324	5.535	5.137	5.082	5.642		2.54	4.501	4.733	2.384	2.952	3.276	3.451	2.451	1.261
				5.342	5.137	5.569	5.217	5.764	5.168		3.922	4.119	5.023	3.952	2.773	3.625	2.49	1.481	1.288
				6.24		5.481	5.672	5.941	5.433		3.466			4.096		3.288	2.451	1.733	2.042
						5.217	6.217	5.428			3.519					3.481	3.519	1.302	2.021
							5.348										3.384	1.941	2.451
																		1.828	1.952
																		1.5	1.828
